# Supplementary material for: 2,10-Dibromo-6,6-dimethyl­dibenzo[d,f][1,3]dioxepine
Source: Acta Crystallogr Sect E Struct Rep Online. 2008 Mar 20;64(Pt 4):o728. doi: 10.1107/S1600536808007186 (PMC2960964; doi:10.1107/S1600536808007186)
Supplement: Supplementary file 2 [file e-64-0o728-Isup2.hkl]

# 
# h,k,l, Fc-squared, Fo-squared, sigma(Fo-squared) and status flag 
# 
data_I
_shelx_title ' zhq1a in P2(1)/n' 
_shelx_refln_list_code          4 
_shelx_F_calc_maximum      230.55 
_exptl_crystal_F_000       752.00 
_reflns_d_resolution_high  0.7700 
 
loop_ 
 _symmetry_equiv_pos_as_xyz 
 'x, y, z' 
 '-x+1/2, y+1/2, -z+1/2' 
 '-x, -y, -z' 
 'x-1/2, -y-1/2, z-1/2' 
 
_cell_length_a    10.8411 
_cell_length_b     7.6902 
_cell_length_c    16.7466 
_cell_angle_alpha  90.000 
_cell_angle_beta   99.824 
_cell_angle_gamma  90.000 
 
_shelx_F_squared_multiplier     1.000 
 
loop_ 
 _refln_index_h 
 _refln_index_k 
 _refln_index_l 
 _refln_F_squared_calc 
 _refln_F_squared_meas 
 _refln_F_squared_sigma 
 _refln_observed_status 
   2   0   0     5303.01     5297.30     61.31 o 
   4   0   0      662.84      635.97     43.01 o 
   6   0   0     5574.72     5563.58     76.87 o 
   8   0   0     7453.90     7207.95    148.24 o 
  10   0   0     1123.08     1162.13     79.61 o 
  12   0   0     1126.48     1327.76    142.75 o 
   1   1   0     1977.46     1982.59     41.55 o 
   2   1   0    10748.69    10799.28    153.61 o 
   3   1   0      439.68      446.66     19.95 o 
   4   1   0      515.98      488.41     22.42 o 
   5   1   0      160.44      177.34     25.56 o 
   6   1   0        4.34       12.03     29.01 o 
   7   1   0     1759.17     1707.28     55.30 o 
   8   1   0     1543.21     1539.98     50.67 o 
   9   1   0      338.71      311.51     53.13 o 
  10   1   0     1883.61     1945.81     76.73 o 
  11   1   0     1359.69     1418.98     94.72 o 
  12   1   0       34.66       54.01     78.60 o 
  13   1   0      438.23      510.41     89.88 o 
   0   2   0    53155.24    51530.88     55.82 o 
   1   2   0     8018.13     7858.61     53.74 o 
   2   2   0     2232.84     2427.44     46.29 o 
   3   2   0     7690.70     7467.88    106.44 o 
   4   2   0      743.50      728.81     33.68 o 
   5   2   0        4.08       24.87     27.25 o 
   6   2   0      155.65      156.70     27.91 o 
   7   2   0      731.41      736.91     42.32 o 
   8   2   0       22.90       27.67     48.88 o 
   9   2   0     7309.24     7303.70    125.34 o 
  10   2   0      552.25      569.62     75.86 o 
  11   2   0     1975.84     2082.66     86.46 o 
  12   2   0       70.39      117.44     82.21 o 
  13   2   0        2.42       41.51     82.72 o 
   1   3   0     1848.65     1809.41     44.38 o 
   2   3   0     7738.21     7691.52    104.64 o 
   3   3   0     5133.33     5281.47    123.25 o 
   4   3   0      926.34      902.19     30.64 o 
   5   3   0      335.22      343.85     48.69 o 
   6   3   0      662.71      651.21     50.60 o 
   7   3   0     2380.27     2392.40     99.28 o 
   8   3   0      963.40      948.36     68.85 o 
   9   3   0        9.15       26.24     49.91 o 
  10   3   0     1984.17     1973.09     82.99 o 
  11   3   0      412.52      444.80     65.88 o 
  12   3   0      233.99      229.28     76.29 o 
  13   3   0        0.26       68.02     68.45 o 
   0   4   0     9192.29     8850.49     64.05 o 
   1   4   0      134.47      135.99     16.89 o 
   2   4   0    10546.91    10876.29    147.85 o 
   3   4   0      164.94      171.88     29.96 o 
   4   4   0     1298.86     1329.55     38.39 o 
   5   4   0     6848.40     6860.25     58.60 o 
   6   4   0      810.18      796.19     43.03 o 
   7   4   0     2816.92     2891.38     73.55 o 
   8   4   0     1287.95     1286.49     54.94 o 
   9   4   0      793.12      837.03     86.64 o 
  10   4   0        3.52       17.88     59.01 o 
  11   4   0      538.12      514.45     94.59 o 
  12   4   0      232.09      204.36     74.63 o 
   1   5   0     6188.69     6075.10    150.07 o 
   2   5   0     3544.81     3550.34     33.02 o 
   3   5   0      244.87      237.12     34.66 o 
   4   5   0        7.05       27.19     35.38 o 
   5   5   0      654.80      678.96     44.68 o 
   6   5   0     3257.49     3383.57    127.65 o 
   7   5   0     1998.92     1999.92     99.74 o 
   8   5   0      401.85      430.86     57.30 o 
   9   5   0       91.02      101.39     35.02 o 
  10   5   0      100.30      116.66     42.31 o 
  11   5   0      294.47      250.88     69.46 o 
  12   5   0      130.76      129.74     78.91 o 
   0   6   0      497.20      518.84     56.73 o 
   1   6   0     1307.14     1282.92    107.98 o 
   2   6   0     4373.49     4201.97    198.57 o 
   3   6   0      640.87      621.91     33.51 o 
   4   6   0      980.82     1073.92     60.63 o 
   5   6   0     2098.58     2080.00     79.55 o 
   6   6   0      181.22      199.55     42.85 o 
   7   6   0        1.78        6.95     53.30 o 
   8   6   0      177.70      183.59     56.24 o 
   9   6   0     1177.88     1085.49     97.91 o 
  10   6   0       14.24       26.11     56.28 o 
  11   6   0      175.16      127.93     87.53 o 
   1   7   0       34.09       28.37    102.49 o 
   2   7   0     1673.40     1616.00     98.83 o 
   3   7   0     1132.11     1148.40     98.83 o 
   4   7   0      740.03      690.10     43.29 o 
   5   7   0      529.51      573.73     68.63 o 
   6   7   0      330.28      320.18     52.62 o 
   7   7   0      355.47      348.10     64.19 o 
   8   7   0      434.05      391.93     73.29 o 
   9   7   0       70.06       64.04     78.17 o 
   0   8   0      159.64      129.94     63.14 o 
   1   8   0       35.71       30.20    101.57 o 
   2   8   0      334.81      293.74    114.38 o 
   3   8   0       11.40       28.37     90.59 o 
   4   8   0      381.73      426.42    132.68 o 
   5   8   0      532.86      590.81     52.15 o 
   6   8   0       77.79       73.09     50.07 o 
   7   8   0     1035.92     1062.91    118.04 o 
   8   8   0      155.14      254.00     70.74 o 
   1   9   0      285.62      289.16    156.48 o 
   2   9   0      144.23      153.73    104.32 o 
   3   9   0       97.82      134.51    141.83 o 
   4   9   0      325.86      333.08    157.39 o 
   5   9   0       50.37       68.63    132.68 o 
   6   9   0      150.35      168.37    129.94 o 
 -13   0   1        2.41      -31.11    110.72 o 
 -11   0   1      882.45      898.59    148.24 o 
  -9   0   1       72.81       63.14     75.04 o 
  -7   0   1       39.78       33.86     54.90 o 
  -5   0   1     8491.90     8296.88     91.51 o 
  -3   0   1    50704.99    49030.92    496.88 o 
  -1   0   1     1180.67      105.23     28.37 o 
   1   0   1     6220.64     5940.59     74.12 o 
   3   0   1     7504.27     7465.09     44.84 o 
   5   0   1     5071.36     4950.49     53.99 o 
   7   0   1     5239.64     5115.20    135.43 o 
   9   0   1     2308.25     2481.65    106.15 o 
  11   0   1       48.75       29.28    102.49 o 
  13   0   1       82.79      122.62     99.74 o 
 -13   1   1      750.29      764.04     84.39 o 
 -12   1   1      491.52      411.78    106.10 o 
 -11   1   1      545.45      551.99     68.00 o 
 -10   1   1     1511.37     1445.13     62.61 o 
  -9   1   1       18.33       19.39     41.52 o 
  -8   1   1      278.96      231.76     49.42 o 
  -7   1   1      268.01      256.65     42.47 o 
  -6   1   1     4135.55     4376.32     46.38 o 
  -5   1   1     4592.37     4443.73     47.48 o 
  -4   1   1    20603.85    20174.61    178.59 o 
  -3   1   1      178.50      215.24     20.48 o 
  -2   1   1    15349.66    15667.88     49.10 o 
  -1   1   1     3629.42     3657.35     87.39 o 
   0   1   1        3.35       26.36     11.90 o 
   1   1   1      126.99      139.05      8.12 o 
   2   1   1     3519.21     3553.86     62.48 o 
   3   1   1       17.60       22.64     23.45 o 
   4   1   1     2060.40     2042.63     61.77 o 
   5   1   1     7417.32     7588.81    140.19 o 
   6   1   1      119.74      107.98     32.35 o 
   7   1   1     5645.68     5716.95     79.35 o 
   8   1   1     2188.23     2236.35     56.71 o 
   9   1   1      151.13      168.00     56.94 o 
  10   1   1     1456.10     1613.24     81.35 o 
  11   1   1       60.82       60.72     70.77 o 
  12   1   1      494.04      510.62     86.08 o 
  13   1   1      251.66      199.54     79.70 o 
 -13   2   1       15.61       63.40     71.42 o 
 -12   2   1     1870.34     1914.76    101.49 o 
 -11   2   1       76.55      116.56     81.66 o 
 -10   2   1        6.99       12.10     67.94 o 
  -9   2   1        9.30       35.70     58.49 o 
  -8   2   1        7.78       13.75     39.73 o 
  -7   2   1     1785.64     1772.84     55.37 o 
  -6   2   1     8970.28     9051.02    111.65 o 
  -5   2   1     1059.81      992.39     34.18 o 
  -4   2   1     2200.44     2112.03     41.35 o 
  -3   2   1      962.87     1018.81     42.94 o 
  -2   2   1    49250.80    47011.18    627.28 o 
  -1   2   1     1123.69     1210.92     28.26 o 
   0   2   1    24287.35    24643.79    827.22 o 
   1   2   1    14488.17    15222.13    253.93 o 
   2   2   1     3642.22     3843.56     66.31 o 
   3   2   1      740.17      793.33     24.91 o 
   4   2   1     2361.71     2293.87     42.59 o 
   5   2   1      602.15      625.71     36.08 o 
   6   2   1    14221.15    13644.09    131.36 o 
   7   2   1      527.40      559.14     49.68 o 
   8   2   1     1431.25     1419.09     50.79 o 
   9   2   1       10.56       29.83     51.29 o 
  10   2   1      115.77      157.78     55.94 o 
  11   2   1       69.18       90.66     64.16 o 
  12   2   1      331.87      295.39     82.01 o 
  13   2   1      295.65      369.17    105.20 o 
 -13   3   1      930.73      961.80    110.10 o 
 -12   3   1      124.49      166.19     90.25 o 
 -11   3   1      716.17      725.85     74.63 o 
 -10   3   1      555.19      544.88     83.76 o 
  -9   3   1      126.47      151.72     53.03 o 
  -8   3   1       54.38       51.02     45.07 o 
  -7   3   1       25.05       58.27     45.28 o 
  -6   3   1      184.68      220.94     32.70 o 
  -5   3   1     1436.72     1370.24     34.01 o 
  -4   3   1     6882.31     7074.16     95.23 o 
  -3   3   1       19.33        8.92     32.56 o 
  -2   3   1     1126.80     1107.85     34.47 o 
  -1   3   1    12504.48    12475.04    103.45 o 
   0   3   1     5789.12     5572.74    134.51 o 
   1   3   1     5786.47     5838.04     26.78 o 
   2   3   1      806.00      801.55     22.83 o 
   3   3   1     3799.34     3836.48     77.87 o 
   4   3   1     4015.15     4150.76     86.38 o 
   5   3   1    10126.65    10221.46    272.92 o 
   6   3   1       34.30       13.04     49.89 o 
   7   3   1    13930.85    13687.90    413.15 o 
   8   3   1     2235.22     2238.01    133.60 o 
   9   3   1      170.36      202.89     59.02 o 
  10   3   1      150.25      121.94     61.12 o 
  11   3   1       11.73       26.98     67.96 o 
  12   3   1      167.51      165.26     77.44 o 
  13   3   1      169.54      173.41     96.38 o 
 -12   4   1      586.24      567.66     80.16 o 
 -11   4   1     1309.22     1164.27    103.43 o 
 -10   4   1      974.08      972.53     68.15 o 
  -9   4   1      317.94      302.28     53.83 o 
  -8   4   1     1574.94     1556.41     68.87 o 
  -7   4   1      634.12      634.71     49.60 o 
  -6   4   1      935.20      887.56     46.95 o 
  -5   4   1     1897.33     1877.68     53.36 o 
  -4   4   1      772.17      776.90     43.24 o 
  -3   4   1     8283.62     7962.17     92.39 o 
  -2   4   1      262.18      304.42     27.16 o 
  -1   4   1     2266.97     2272.01     23.33 o 
   0   4   1      238.19      266.28     48.50 o 
   1   4   1     2850.20     2931.86     89.68 o 
   2   4   1      157.60      102.56     22.47 o 
   3   4   1     7470.08     7589.21    106.92 o 
   4   4   1     1839.58     1869.86     56.94 o 
   5   4   1     1973.13     2013.29     92.42 o 
   6   4   1       87.78       86.36     39.17 o 
   7   4   1     1113.78     1131.42     44.30 o 
   8   4   1       28.01       21.96     42.29 o 
   9   4   1     1960.72     2063.39     68.18 o 
  10   4   1       22.14       47.70     65.91 o 
  11   4   1        4.15       15.46     64.96 o 
  12   4   1       40.76       11.71     57.49 o 
 -12   5   1      197.15      170.20     86.12 o 
 -11   5   1        8.11       31.18     74.53 o 
 -10   5   1      323.07      340.15     67.10 o 
  -9   5   1     1324.82     1424.08     82.83 o 
  -8   5   1      166.83      198.94     57.10 o 
  -7   5   1      315.91      331.28     53.14 o 
  -6   5   1     1076.44     1031.13     49.57 o 
  -5   5   1     1754.73     1757.71     59.48 o 
  -4   5   1    10464.47    10495.71    174.61 o 
  -3   5   1      618.16      626.53     35.31 o 
  -2   5   1     5236.87     5040.29     48.50 o 
  -1   5   1      154.08      144.58     55.82 o 
   0   5   1        6.23       21.05     47.58 o 
   1   5   1     4556.89     4563.42    159.22 o 
   2   5   1      267.73      299.97     26.82 o 
   3   5   1     3661.22     3476.96     42.11 o 
   4   5   1     1675.79     1663.84     62.43 o 
   5   5   1      884.81      937.86     53.76 o 
   6   5   1       62.07       68.68     43.03 o 
   7   5   1      765.46      772.06     66.26 o 
   8   5   1     1008.54     1099.20     66.84 o 
   9   5   1      554.03      585.66     59.51 o 
  10   5   1      153.70      174.35     58.43 o 
  11   5   1       27.36       27.46     64.36 o 
 -11   6   1        0.35       13.04     83.57 o 
 -10   6   1       13.17       14.38     45.18 o 
  -9   6   1      190.64      276.35     62.97 o 
  -8   6   1       70.90       68.60     54.24 o 
  -7   6   1     1703.56     1708.89    106.15 o 
  -6   6   1      668.46      681.91     57.42 o 
  -5   6   1     1204.45     1342.83     55.35 o 
  -4   6   1       28.09       65.23     53.17 o 
  -3   6   1       90.73       83.82     26.55 o 
  -2   6   1     1248.41     1242.36     27.72 o 
  -1   6   1     2946.87     2931.86    123.53 o 
   0   6   1      516.41      565.51     90.59 o 
   1   6   1     1363.61     1415.60     97.00 o 
   2   6   1      413.98      386.16     82.36 o 
   3   6   1      147.31      146.57     33.94 o 
   4   6   1      263.56      224.82     39.17 o 
   5   6   1     1029.64     1014.65     54.14 o 
   6   6   1     1699.61     1769.46     68.80 o 
   7   6   1        9.33       15.52     46.61 o 
   8   6   1      228.34      207.63     48.21 o 
   9   6   1      268.39      246.75     61.21 o 
  10   6   1        4.08       23.79     55.83 o 
  -9   7   1      124.77       56.56     59.49 o 
  -8   7   1      637.35      620.33     71.04 o 
  -7   7   1      279.01      333.64     57.91 o 
  -6   7   1      857.41      860.13     60.04 o 
  -5   7   1       70.33      107.06     57.44 o 
  -4   7   1        0.42      -38.73     38.73 o 
  -3   7   1      968.34      964.92     35.03 o 
  -2   7   1      106.25       97.00     96.08 o 
  -1   7   1      735.83      772.31    108.89 o 
   0   7   1     2759.64     2765.32    191.25 o 
   1   7   1      226.88      230.60     93.34 o 
   2   7   1      986.06      948.92    119.87 o 
   3   7   1      574.97      569.17    115.30 o 
   4   7   1      915.94      964.71     48.86 o 
   5   7   1     3613.76     3391.27     64.69 o 
   6   7   1       39.49       14.18     54.62 o 
   7   7   1      124.62      119.59     54.03 o 
   8   7   1        5.73       14.01     51.83 o 
   9   7   1      275.81      251.44     80.53 o 
  -8   8   1      390.24      315.53     82.72 o 
  -7   8   1      385.31      346.80     54.17 o 
  -6   8   1        6.47       55.24     52.97 o 
  -5   8   1       22.47       48.63     48.82 o 
  -4   8   1       32.74       54.90    107.06 o 
  -3   8   1      577.67      551.78    107.06 o 
  -2   8   1      128.93      135.43     89.68 o 
  -1   8   1      190.70      158.31    103.40 o 
   0   8   1      114.18      136.34    118.04 o 
   1   8   1      338.54      374.26    111.64 o 
   2   8   1     1665.91     1631.56    166.54 o 
   3   8   1      304.47      310.21    124.45 o 
   4   8   1       30.95       49.41     97.91 o 
   5   8   1     1009.29      917.81    154.65 o 
   6   8   1       50.66       48.72     61.27 o 
   7   8   1      544.71      582.10     75.30 o 
   8   8   1      218.71      269.55     75.17 o 
  -6   9   1       35.67       17.39    108.89 o 
  -5   9   1      278.55      251.64    107.06 o 
  -4   9   1      457.86      452.04    106.15 o 
  -3   9   1       17.09       27.45    101.57 o 
  -2   9   1      200.95      198.57    109.81 o 
  -1   9   1      264.44      246.15    115.30 o 
   0   9   1       10.80       21.96    108.89 o 
   1   9   1      485.64      474.00    164.71 o 
   2   9   1      213.10      168.37    144.58 o 
   3   9   1     1210.68     1227.10    153.73 o 
   4   9   1      224.03      194.91    139.09 o 
   5   9   1      350.42      259.88    155.56 o 
 -14   0   2      563.90      533.48    147.33 o 
 -12   0   2      303.74      238.83    103.40 o 
 -10   0   2      141.81      175.69     75.95 o 
  -8   0   2     9766.99     9997.07    197.65 o 
  -6   0   2    12818.69    12566.56    125.36 o 
  -4   0   2      537.79      580.15     26.54 o 
  -2   0   2    15340.80    15563.40     30.20 o 
   0   0   2      372.31      394.39      4.58 o 
   2   0   2     1544.37     1508.94     53.99 o 
   4   0   2    15384.48    14984.16    234.26 o 
   6   0   2    13237.28    13195.21    152.82 o 
   8   0   2      527.17      589.30     73.21 o 
  10   0   2     1942.91     1902.42    128.11 o 
  12   0   2     2240.10     2295.89    157.39 o 
 -13   1   2      392.77      350.79    102.15 o 
 -12   1   2       31.42       55.91     99.41 o 
 -11   1   2       79.23       49.87     77.65 o 
 -10   1   2      297.07      311.25     66.44 o 
  -9   1   2      846.76      851.29     51.01 o 
  -8   1   2      712.16      737.55     54.60 o 
  -7   1   2     6040.40     5663.93     73.20 o 
  -6   1   2     2584.14     2552.78     35.39 o 
  -5   1   2    18913.06    20647.45     49.86 o 
  -4   1   2     5054.06     5167.23     48.91 o 
  -3   1   2        6.03       12.46     14.39 o 
  -2   1   2     2065.57     1968.36     15.56 o 
  -1   1   2     7647.58     7557.45     66.84 o 
   0   1   2       13.46       13.18      6.09 o 
   1   1   2    14661.19    14490.56    177.77 o 
   2   1   2    15252.40    15370.90    235.17 o 
   3   1   2     1140.89     1088.03     33.32 o 
   4   1   2     3719.09     3703.90     68.59 o 
   5   1   2     9323.79     9510.80    169.81 o 
   6   1   2      975.15      984.28     35.71 o 
   7   1   2     1972.55     1996.17     50.52 o 
   8   1   2       16.15       10.56     43.98 o 
   9   1   2     1035.95     1089.89     56.15 o 
  10   1   2      533.27      543.91     56.94 o 
  11   1   2     1918.44     1981.69     88.81 o 
  12   1   2      213.37      196.34     66.44 o 
  13   1   2      446.60      451.80    108.59 o 
 -13   2   2        0.11        9.94     90.73 o 
 -12   2   2      238.16      263.07     65.85 o 
 -11   2   2       64.44       81.05     77.30 o 
 -10   2   2      747.59      776.66     77.32 o 
  -9   2   2     1912.25     1917.93     70.49 o 
  -8   2   2     1269.31     1197.22     50.25 o 
  -7   2   2      123.69      141.42     38.24 o 
  -6   2   2      288.76      276.31     39.73 o 
  -5   2   2    17711.10    17551.61    137.20 o 
  -4   2   2     2663.06     2629.05     39.60 o 
  -3   2   2     6494.89     6340.08     80.53 o 
  -2   2   2     1359.72     1404.72     24.71 o 
  -1   2   2      352.31      373.80     11.02 o 
   0   2   2      935.77      943.61     28.58 o 
   1   2   2    34885.25    34802.69    171.57 o 
   2   2   2      629.94      580.62     20.64 o 
   3   2   2    23614.84    23810.58    327.13 o 
   4   2   2        2.07       -2.49     23.95 o 
   5   2   2      854.23      849.60     40.30 o 
   6   2   2      569.73      588.19     38.01 o 
   7   2   2      764.88      790.92     41.81 o 
   8   2   2      593.89      675.49     57.85 o 
   9   2   2      897.60      884.38     64.70 o 
  10   2   2      285.66      308.16     65.17 o 
  11   2   2      325.16      334.82     77.86 o 
  12   2   2       35.23       40.03     67.60 o 
  13   2   2       73.63      132.47    106.76 o 
 -13   3   2       57.62       36.18    114.14 o 
 -12   3   2       67.19      104.96     86.24 o 
 -11   3   2       17.02       22.48     68.08 o 
 -10   3   2      997.91      989.09     39.66 o 
  -9   3   2       76.84       83.83     48.22 o 
  -8   3   2     1139.25     1112.17     53.68 o 
  -7   3   2     3997.90     3861.29     91.41 o 
  -6   3   2     1543.90     1439.51     45.84 o 
  -5   3   2       59.28       93.41     31.39 o 
  -4   3   2     5744.79     5652.96     66.96 o 
  -3   3   2       64.05       46.45     24.11 o 
  -2   3   2       42.29       47.58     18.43 o 
  -1   3   2     2130.63     2119.30     40.59 o 
   0   3   2     1208.03     1145.05      8.89 o 
   1   3   2     3517.60     3536.98     27.91 o 
   2   3   2    16556.96    16617.47    182.56 o 
   3   3   2      916.25      940.81     37.16 o 
   4   3   2     9608.99     9734.16    132.23 o 
   5   3   2     2117.92     2125.76     54.34 o 
   6   3   2       44.32       56.34     41.73 o 
   7   3   2     2194.53     2154.67     59.48 o 
   8   3   2      361.92      321.08     51.77 o 
   9   3   2       30.38       43.52     56.54 o 
  10   3   2      263.78      244.82     60.43 o 
  11   3   2       25.06      -12.52     55.08 o 
  12   3   2      342.32      343.78     86.23 o 
 -12   4   2       36.20       13.61    108.91 o 
 -11   4   2      187.88      228.95     72.04 o 
 -10   4   2        0.74       -7.08     66.04 o 
  -9   4   2      181.17      175.55     54.44 o 
  -8   4   2     2278.16     2325.88     75.36 o 
  -7   4   2      916.14      885.81     57.71 o 
  -6   4   2     6985.27     6928.64    110.90 o 
  -5   4   2      516.93      548.91     44.00 o 
  -4   4   2     1198.81     1247.01     45.95 o 
  -3   4   2      994.99     1058.38     29.28 o 
  -2   4   2     2462.92     2592.44     32.70 o 
  -1   4   2     7666.34     7662.11    103.26 o 
   0   4   2     5350.42     5366.85     84.19 o 
   1   4   2    10823.15    11143.64    193.99 o 
   2   4   2     1467.31     1460.12     57.65 o 
   3   4   2      216.62      246.14     27.40 o 
   4   4   2     5951.63     6043.48    132.91 o 
   5   4   2      511.21      502.63     40.72 o 
   6   4   2     2216.00     2370.82     73.42 o 
   7   4   2      224.55      219.80     52.90 o 
   8   4   2       19.93       39.04     38.40 o 
   9   4   2        0.43        4.19     48.40 o 
  10   4   2      491.29      494.37     60.45 o 
  11   4   2      450.02      473.58     78.00 o 
  12   4   2     1226.49     1210.35     68.50 o 
 -12   5   2      286.40      311.17    103.50 o 
 -11   5   2       91.37       96.68     68.82 o 
 -10   5   2       49.58       49.44     67.87 o 
  -9   5   2      437.17      445.35     58.72 o 
  -8   5   2       17.20       16.71     50.02 o 
  -7   5   2     3061.76     2997.19    102.74 o 
  -6   5   2      926.98      908.50     53.66 o 
  -5   5   2      890.36      876.17     43.53 o 
  -4   5   2      656.98      646.49     31.00 o 
  -3   5   2      566.15      598.93     35.33 o 
  -2   5   2     1416.65     1338.74     38.20 o 
  -1   5   2      601.27      588.69     17.33 o 
   0   5   2     2831.93     2830.29    122.62 o 
   1   5   2      224.33      242.49     53.99 o 
   2   5   2      361.90      353.21     55.82 o 
   3   5   2      596.99      576.31     32.82 o 
   4   5   2        5.44        2.04     26.60 o 
   5   5   2     3847.90     3839.12     78.12 o 
   6   5   2      808.72      880.96     45.82 o 
   7   5   2      268.21      276.07     47.55 o 
   8   5   2      105.67      100.65     43.67 o 
   9   5   2      378.19      407.08     67.94 o 
  10   5   2      490.97      511.01     58.53 o 
  11   5   2       96.08      154.71     99.74 o 
 -11   6   2      111.86       78.84     47.19 o 
 -10   6   2     1274.97     1423.19    149.16 o 
  -9   6   2      335.98      307.73     63.49 o 
  -8   6   2      817.87      842.34     61.12 o 
  -7   6   2      106.03      110.29     59.49 o 
  -6   6   2     1523.03     1552.60     70.92 o 
  -5   6   2     1381.14     1370.04     58.47 o 
  -4   6   2     1313.48     1345.25     60.53 o 
  -3   6   2      371.69      370.24     40.90 o 
  -2   6   2      758.39      699.58     36.14 o 
  -1   6   2      773.86      779.63     61.31 o 
   0   6   2       11.03        1.83     68.63 o 
   1   6   2       10.55        9.15     74.12 o 
   2   6   2      373.56      396.22     88.76 o 
   3   6   2     8055.45     7651.62     62.68 o 
   4   6   2       89.32       74.87     60.41 o 
   5   6   2      240.34      179.89     52.72 o 
   6   6   2      594.09      543.90     52.38 o 
   7   6   2      964.86      886.74     75.78 o 
   8   6   2      833.91      839.57     63.88 o 
   9   6   2       57.57       13.60     73.40 o 
  10   6   2      606.03      662.27     85.86 o 
 -10   7   2       97.15      126.71     84.64 o 
  -9   7   2      147.37      123.95     79.75 o 
  -8   7   2       31.85       39.08     51.72 o 
  -7   7   2       83.36       96.57     47.29 o 
  -6   7   2      476.35      472.82     72.96 o 
  -5   7   2      229.22      251.10     50.47 o 
  -4   7   2      958.97      954.34     36.38 o 
  -3   7   2     3645.85     3421.81     78.24 o 
  -2   7   2      206.97      223.28     76.87 o 
  -1   7   2       63.86       75.95     74.12 o 
   0   7   2       48.69       66.80     74.12 o 
   1   7   2     1344.18     1389.07    112.55 o 
   2   7   2     1171.34     1132.85    176.61 o 
   3   7   2      377.32      345.89     64.05 o 
   4   7   2      996.47     1026.70    146.41 o 
   5   7   2       38.70       42.00     54.08 o 
   6   7   2      778.65      709.59     61.09 o 
   7   7   2      626.25      581.74     96.08 o 
   8   7   2       36.57       49.35     65.11 o 
   9   7   2      756.03      928.68     74.73 o 
  -8   8   2      135.39      112.75     76.57 o 
  -7   8   2       29.24       49.94     70.11 o 
  -6   8   2       21.17       14.59     51.18 o 
  -5   8   2        5.24       29.28     98.83 o 
  -4   8   2      214.18      231.81     39.37 o 
  -3   8   2      581.18      643.29    117.13 o 
  -2   8   2       59.05       57.65    109.81 o 
  -1   8   2     2264.10     2214.45    114.38 o 
   0   8   2     1059.14     1080.69    122.62 o 
   1   8   2      143.13      162.88    112.55 o 
   2   8   2      876.69      854.67    148.24 o 
   3   8   2     1295.56     1196.90    119.87 o 
   4   8   2      101.23      103.40    130.85 o 
   5   8   2       73.10       90.59    118.04 o 
   6   8   2       65.29       87.48     67.14 o 
   7   8   2       66.45       90.70     67.05 o 
  -6   9   2       60.53       76.43     55.79 o 
  -5   9   2        0.59        7.32    109.81 o 
  -4   9   2       27.81       14.64    144.58 o 
  -3   9   2       63.17       54.90     90.59 o 
  -2   9   2      760.80      765.91    126.28 o 
  -1   9   2        1.02        0.92     98.83 o 
   0   9   2      872.81      867.48    143.66 o 
   1   9   2       35.67       17.39    118.04 o 
   2   9   2        2.22       -2.75    108.89 o 
   3   9   2      502.88      449.30    110.72 o 
   4   9   2       14.95       -6.41     97.00 o 
   5   9   2       33.92       18.30    118.96 o 
 -13   0   3      712.61      759.50    112.55 o 
 -11   0   3     5259.99     5542.54     98.83 o 
  -9   0   3     5755.25     5548.03    135.43 o 
  -7   0   3       36.71       80.53     42.09 o 
  -5   0   3       35.34       57.65     39.35 o 
  -3   0   3    10644.65    11005.47    113.47 o 
  -1   0   3     3075.88     2985.85     29.28 o 
   1   0   3    12465.23    13137.56     37.52 o 
   3   0   3     9658.81     9527.64    192.16 o 
   5   0   3       32.32       22.88     50.33 o 
   7   0   3     3282.83     3306.12     70.46 o 
   9   0   3     7667.33     7864.97    381.58 o 
  11   0   3     1283.89     1230.76     97.00 o 
  13   0   3        3.20      -15.56    120.79 o 
 -14   1   3       26.39       72.00     96.64 o 
 -13   1   3       25.61       82.69    103.73 o 
 -12   1   3      426.10      492.43     87.62 o 
 -11   1   3        5.64        6.15     85.42 o 
 -10   1   3     2721.28     2843.98     80.56 o 
  -9   1   3     2142.80     2072.28     51.84 o 
  -8   1   3     1076.96     1120.12     59.10 o 
  -7   1   3     3326.76     3244.89     56.93 o 
  -6   1   3     3130.66     3525.98     29.31 o 
  -5   1   3      302.44      374.28     22.87 o 
  -4   1   3     5478.98     5693.94     58.47 o 
  -3   1   3     6872.10     7094.75     37.77 o 
  -2   1   3     4078.55     4009.33     40.72 o 
  -1   1   3    24929.81    24823.35    137.72 o 
   0   1   3    29339.32    29606.43     86.16 o 
   1   1   3     1499.03      753.33    780.09 o 
   2   1   3    31091.42    31272.07     70.78 o 
   3   1   3     2995.74     2947.29     46.35 o 
   4   1   3      466.67      495.06     29.12 o 
   5   1   3       94.30       96.48     36.19 o 
   6   1   3      445.85      463.62     38.11 o 
   7   1   3     2301.07     2316.74     53.31 o 
   8   1   3    13175.72    13233.71    158.68 o 
   9   1   3      241.19      285.19     48.59 o 
  10   1   3      303.95      254.93     76.20 o 
  11   1   3     1359.50     1458.60     77.97 o 
  12   1   3      129.15      153.27     77.65 o 
  13   1   3       98.81      156.62     91.33 o 
 -13   2   3      300.36      279.62     99.59 o 
 -12   2   3      645.28      621.04    101.09 o 
 -11   2   3      208.17      282.04     72.42 o 
 -10   2   3      173.55      217.86     57.15 o 
  -9   2   3       63.17       77.09     48.89 o 
  -8   2   3     6216.06     6126.99     99.07 o 
  -7   2   3      764.66      825.62     43.59 o 
  -6   2   3     1049.17     1063.81     35.17 o 
  -5   2   3      799.23      759.92     37.65 o 
  -4   2   3      985.62     1041.83     30.60 o 
  -3   2   3       16.08       16.43     15.20 o 
  -2   2   3    11807.48    11559.03     50.57 o 
  -1   2   3     3015.45     3035.40     39.20 o 
   0   2   3    26307.83    26395.11    132.68 o 
   1   2   3     1920.34     1939.93     43.92 o 
   2   2   3     1978.82     2143.94     23.07 o 
   3   2   3      233.99      227.71     17.27 o 
   4   2   3     1309.75     1312.47     33.64 o 
   5   2   3      736.29      708.96     38.11 o 
   6   2   3     1901.28     1852.64     63.60 o 
   7   2   3       65.17       69.91     45.52 o 
   8   2   3       56.39       66.88     45.04 o 
   9   2   3       37.97       55.10     64.99 o 
  10   2   3     1691.12     1820.38    109.05 o 
  11   2   3      184.49      188.75     57.71 o 
  12   2   3      514.32      601.76     72.43 o 
  13   2   3        3.51       15.76     81.53 o 
 -13   3   3       86.81      162.88    114.39 o 
 -12   3   3       10.71        4.35     80.92 o 
 -11   3   3        3.46        1.08     44.42 o 
 -10   3   3      474.89      409.30     57.53 o 
  -9   3   3     1339.93     1332.67     55.83 o 
  -8   3   3      416.26      455.29     52.10 o 
  -7   3   3     3128.43     3011.76     57.23 o 
  -6   3   3      349.30      265.83     43.96 o 
  -5   3   3     2166.49     2274.71     39.60 o 
  -4   3   3      101.15       56.63     28.58 o 
  -3   3   3     7226.65     7395.65     45.07 o 
  -2   3   3     3210.29     3184.08     47.46 o 
  -1   3   3    14070.48    13918.50    232.88 o 
   0   3   3      424.49      388.41     16.55 o 
   1   3   3     3181.21     3153.31     86.02 o 
   2   3   3     1521.09     1471.81     25.60 o 
   3   3   3      564.19      576.96     24.35 o 
   4   3   3     1117.99     1130.72     36.81 o 
   5   3   3      592.57      633.70     35.26 o 
   6   3   3      137.05      188.61     33.65 o 
   7   3   3      183.88      189.97     58.99 o 
   8   3   3       29.63       28.96     47.41 o 
   9   3   3      507.88      527.31     49.37 o 
  10   3   3     1603.61     1490.85    175.23 o 
  11   3   3     1657.44     1760.91     74.68 o 
  12   3   3      566.05      536.31     99.28 o 
 -12   4   3       30.72       19.73     76.22 o 
 -11   4   3     1239.04     1227.04     80.87 o 
 -10   4   3       94.85       53.09     60.68 o 
  -9   4   3     2024.54     2068.45     84.74 o 
  -8   4   3      350.75      298.49     55.41 o 
  -7   4   3      303.91      307.80     54.38 o 
  -6   4   3     2638.67     2595.72     70.39 o 
  -5   4   3      100.59       82.20     40.75 o 
  -4   4   3     4548.57     4434.00    103.40 o 
  -3   4   3     3202.65     3225.11     91.96 o 
  -2   4   3     3364.58     3412.69     63.14 o 
  -1   4   3       55.93       48.26     21.67 o 
   0   4   3      604.61      576.49     53.99 o 
   1   4   3    15539.61    15571.63    341.32 o 
   2   4   3     7158.33     7539.98    143.21 o 
   3   4   3      891.87      872.13     33.25 o 
   4   4   3      634.58      625.81     39.20 o 
   5   4   3     1460.40     1496.31     41.73 o 
   6   4   3       60.38       45.88     43.73 o 
   7   4   3     1214.32     1285.25     75.18 o 
   8   4   3       67.63       93.34     51.98 o 
   9   4   3     3355.36     3510.18     85.11 o 
  10   4   3        6.21       40.61     54.44 o 
  11   4   3       66.69       28.47     49.99 o 
  12   4   3      150.45      141.18     71.27 o 
 -12   5   3      358.17      332.64     85.85 o 
 -11   5   3       32.54       28.42     75.84 o 
 -10   5   3     1787.11     1713.94     80.06 o 
  -9   5   3      604.76      555.36     55.02 o 
  -8   5   3      203.94      213.97     68.04 o 
  -7   5   3      222.61      218.32     55.44 o 
  -6   5   3        0.81       14.77     41.42 o 
  -5   5   3     2462.51     2410.94     76.87 o 
  -4   5   3       17.31       -8.98     36.61 o 
  -3   5   3      659.75      657.13     36.46 o 
  -2   5   3      330.69      372.05     27.88 o 
  -1   5   3     2008.01     1973.21     39.81 o 
   0   5   3     2273.39     2229.09     92.42 o 
   1   5   3       21.49       22.88     44.84 o 
   2   5   3     6957.33     6969.12    218.70 o 
   3   5   3     3084.80     3025.68     44.57 o 
   4   5   3     2554.47     2502.98     49.65 o 
   5   5   3     1313.66     1260.45     58.11 o 
   6   5   3     2523.04     2576.52     66.34 o 
   7   5   3     2904.69     2891.18    106.10 o 
   8   5   3      586.62      598.73     69.21 o 
   9   5   3       34.35       20.08     43.90 o 
  10   5   3     1167.19     1107.14     59.77 o 
  11   5   3       21.09       89.26     64.02 o 
 -11   6   3      190.10      190.81     68.80 o 
 -10   6   3      179.84      296.32     72.77 o 
  -9   6   3      290.70      306.30     55.89 o 
  -8   6   3     1047.81     1098.42     71.00 o 
  -7   6   3      968.25      990.69     71.82 o 
  -6   6   3       64.96       73.94     67.86 o 
  -5   6   3      920.86      909.15     48.49 o 
  -4   6   3      352.27      364.20     30.61 o 
  -3   6   3       72.08       89.86     39.99 o 
  -2   6   3     1842.46     1770.41     25.70 o 
  -1   6   3      247.67      263.54     64.97 o 
   0   6   3     5973.47     5950.66    193.99 o 
   1   6   3      152.17      161.05     53.07 o 
   2   6   3     1272.61     1294.81    140.00 o 
   3   6   3      376.90      417.27    100.66 o 
   4   6   3       31.49       64.34     43.07 o 
   5   6   3      674.29      683.35     53.97 o 
   6   6   3      518.70      502.04     55.50 o 
   7   6   3      531.67      462.77     90.59 o 
   8   6   3      105.89       87.96     52.10 o 
   9   6   3      227.44      191.90     63.73 o 
  10   6   3      641.46      611.77     69.87 o 
 -10   7   3       20.25       32.72     71.68 o 
  -9   7   3      251.10      238.43     77.87 o 
  -8   7   3      217.91      317.58     66.95 o 
  -7   7   3      506.07      479.87     50.79 o 
  -6   7   3      811.93      887.07     55.83 o 
  -5   7   3       41.86       38.20     46.61 o 
  -4   7   3      235.31      254.85     44.84 o 
  -3   7   3      279.69      294.39     29.52 o 
  -2   7   3     1284.02     1319.52     98.83 o 
  -1   7   3      993.29     1051.41     99.74 o 
   0   7   3       30.09       54.90     72.29 o 
   1   7   3      242.39      246.15    101.57 o 
   2   7   3       27.65        9.15     82.36 o 
   3   7   3      288.35      303.80     99.74 o 
   4   7   3     1610.93     1628.81    135.43 o 
   5   7   3       53.19       50.44     53.80 o 
   6   7   3     1666.18     1646.84     72.68 o 
   7   7   3       90.29       49.52     66.94 o 
   8   7   3      104.56       94.10     68.00 o 
   9   7   3       14.24      -61.87     71.03 o 
  -8   8   3       85.02       48.12     64.02 o 
  -7   8   3      327.12      307.24     37.29 o 
  -6   8   3      220.61      222.57     54.25 o 
  -5   8   3      173.05      196.87     44.02 o 
  -4   8   3     1422.53     1475.39     41.46 o 
  -3   8   3      337.56      351.38     86.93 o 
  -2   8   3      563.70      595.71     92.42 o 
  -1   8   3        2.52      -21.96     84.19 o 
   0   8   3      720.51      681.72    115.30 o 
   1   8   3      875.35      875.72    150.07 o 
   2   8   3      129.23      181.18    128.11 o 
   3   8   3       24.46       43.01    126.28 o 
   4   8   3     1127.62      975.46    130.85 o 
   5   8   3      770.52      746.69    150.99 o 
   6   8   3       32.54       13.73    138.17 o 
   7   8   3       21.23      -24.45     80.25 o 
  -6   9   3        9.66       36.60     55.66 o 
  -5   9   3     1031.44     1034.02    105.23 o 
  -4   9   3        0.81      -26.54    109.81 o 
  -3   9   3      883.12      794.27    150.99 o 
  -2   9   3       16.94       25.62     89.68 o 
  -1   9   3       19.88       24.71    102.49 o 
   0   9   3       39.10       28.37    107.06 o 
   1   9   3      215.05      251.64    119.87 o 
   2   9   3       43.58       73.21    125.36 o 
   3   9   3      428.00      409.03    137.26 o 
   4   9   3      279.94      269.03    129.94 o 
   5   9   3        7.25       -3.66    120.79 o 
 -14   0   4      897.18     1006.57    119.87 o 
 -12   0   4     2221.06     1996.67    138.17 o 
 -10   0   4     1125.41      994.67     95.17 o 
  -8   0   4        3.40       14.64     45.75 o 
  -6   0   4     4501.30     4554.27    101.57 o 
  -4   0   4     1148.21     1120.04     42.09 o 
  -2   0   4    31133.11    30804.69    280.01 o 
   0   0   4     4644.66     4693.36     14.64 o 
   2   0   4      623.54      650.61     28.37 o 
   4   0   4     5427.71     5068.54     84.19 o 
   6   0   4     7615.22     7811.90    248.90 o 
   8   0   4      361.23      410.86     88.76 o 
  10   0   4      335.78      385.24     93.34 o 
  12   0   4        4.71       48.50     93.34 o 
 -14   1   4        3.45       20.13     99.64 o 
 -13   1   4      643.88      759.13     96.72 o 
 -12   1   4      592.29      610.72     81.16 o 
 -11   1   4      274.53      251.55     64.32 o 
 -10   1   4      699.18      619.65     49.41 o 
  -9   1   4      103.81      129.52     53.95 o 
  -8   1   4       17.12       34.97     44.38 o 
  -7   1   4      645.33      630.22     38.67 o 
  -6   1   4     3410.07     3421.68    131.31 o 
  -5   1   4     1089.70     1300.81     37.26 o 
  -4   1   4    19284.90    19576.84     98.22 o 
  -3   1   4     9213.26     9241.68     26.57 o 
  -2   1   4      194.40      183.49     13.81 o 
  -1   1   4    19488.92    19646.38    122.62 o 
   0   1   4     3569.84     3518.14     21.62 o 
   1   1   4     2106.81     2114.48     20.14 o 
   2   1   4     2549.77     2698.22     33.57 o 
   3   1   4     2371.83     2336.28     57.97 o 
   4   1   4     3357.09     3467.00    103.38 o 
   5   1   4    13355.38    13496.69    185.71 o 
   6   1   4     2493.43     2442.34     66.54 o 
   7   1   4     1167.07     1226.27     47.55 o 
   8   1   4     1445.24     1555.55     81.05 o 
   9   1   4       51.89       44.85     61.12 o 
  10   1   4      263.87      270.08     59.23 o 
  11   1   4      210.35      273.97     56.90 o 
  12   1   4       23.56       72.40     50.33 o 
  13   1   4       94.96       44.92     56.24 o 
 -13   2   4      649.10      644.36    106.67 o 
 -12   2   4      259.15      249.61     84.55 o 
 -11   2   4     2240.34     2206.51     95.09 o 
 -10   2   4      134.44       93.02     52.48 o 
  -9   2   4      381.61      406.12     51.39 o 
  -8   2   4        0.56       19.88     47.05 o 
  -7   2   4      112.20      126.52     35.61 o 
  -6   2   4      278.30      233.51     29.01 o 
  -5   2   4     7661.64     7311.21     66.94 o 
  -4   2   4      930.44      936.85     27.26 o 
  -3   2   4    10600.24    10587.51     86.02 o 
  -2   2   4     1189.36     1209.32     18.63 o 
  -1   2   4     1412.27     1443.59     30.08 o 
   0   2   4      797.83      843.82     40.26 o 
   1   2   4     5367.93     5734.70     14.57 o 
   2   2   4     4559.55     4736.80     38.43 o 
   3   2   4     3757.99     4024.42     82.36 o 
   4   2   4      420.45      365.28     25.28 o 
   5   2   4       90.86      116.90     38.46 o 
   6   2   4      419.27      433.27     39.36 o 
   7   2   4    12257.80    12270.68    303.34 o 
   8   2   4       49.79       54.75     40.95 o 
   9   2   4     3396.13     3538.09    118.04 o 
  10   2   4        0.20        8.53     47.16 o 
  11   2   4       67.92       76.08     58.92 o 
  12   2   4      304.64      350.76     77.44 o 
 -13   3   4       58.33       91.33    121.18 o 
 -12   3   4      977.50     1013.04     88.52 o 
 -11   3   4      373.14      308.89     60.38 o 
 -10   3   4     2359.34     2324.58     71.77 o 
  -9   3   4     1244.76     1182.98     69.91 o 
  -8   3   4      653.54      683.47     48.24 o 
  -7   3   4      308.47      276.69     47.40 o 
  -6   3   4     7156.24     6963.17     84.78 o 
  -5   3   4      750.82      730.22     38.67 o 
  -4   3   4    22112.59    22583.18    236.97 o 
  -3   3   4     9745.14    10018.66     79.15 o 
  -2   3   4     1794.71     1730.83     32.24 o 
  -1   3   4     1937.40     1924.86     27.08 o 
   0   3   4      363.11      343.38     20.48 o 
   1   3   4     4281.24     4424.33     68.63 o 
   2   3   4      237.33      214.45     20.03 o 
   3   3   4       35.55       44.23     25.73 o 
   4   3   4      122.82      123.14     21.12 o 
   5   3   4     6519.67     6842.23    146.08 o 
   6   3   4     4893.36     5076.81    103.86 o 
   7   3   4     1343.19     1399.74     59.80 o 
   8   3   4     1565.78     1653.65     72.25 o 
   9   3   4     1557.89     1467.25    111.64 o 
  10   3   4        7.44       -8.01     54.81 o 
  11   3   4       73.04       13.68     58.93 o 
  12   3   4      235.60      216.81     60.07 o 
 -12   4   4       39.42       31.83     71.19 o 
 -11   4   4        3.42       15.37     60.12 o 
 -10   4   4       47.13       86.58     54.97 o 
  -9   4   4      541.84      601.69     57.84 o 
  -8   4   4       30.57       51.94     47.23 o 
  -7   4   4     1840.21     1737.49     65.88 o 
  -6   4   4     1529.21     1515.94     52.79 o 
  -5   4   4      242.92      191.94     42.65 o 
  -4   4   4      953.13      881.64     69.54 o 
  -3   4   4      311.53      289.95     26.97 o 
  -2   4   4    10607.56    10535.17    201.23 o 
  -1   4   4     1601.39     1558.43     22.84 o 
   0   4   4     1328.78     1326.54     14.64 o 
   1   4   4      176.90      179.35     38.43 o 
   2   4   4      746.24      772.31     31.11 o 
   3   4   4       88.07       74.33     29.77 o 
   4   4   4     3929.95     3644.35    206.35 o 
   5   4   4       74.79       68.80     33.65 o 
   6   4   4     2458.76     2494.74     63.31 o 
   7   4   4     1143.78     1141.38     54.97 o 
   8   4   4      207.87      228.48     54.69 o 
   9   4   4     1100.70     1133.37     52.33 o 
  10   4   4      190.46      178.61     31.73 o 
  11   4   4      170.89      194.33     54.98 o 
  12   4   4      331.23      297.50     75.73 o 
 -12   5   4       52.29       30.24     85.05 o 
 -11   5   4      193.79      208.10     61.22 o 
 -10   5   4      179.94      197.94     88.94 o 
  -9   5   4       11.35        0.79     53.49 o 
  -8   5   4      946.01      972.75     70.67 o 
  -7   5   4      320.09      273.22     76.14 o 
  -6   5   4      409.24      376.08     53.06 o 
  -5   5   4       86.30       80.23     40.60 o 
  -4   5   4      101.45       97.77     35.71 o 
  -3   5   4     3841.92     4006.03     86.38 o 
  -2   5   4       76.20       70.60     25.64 o 
  -1   5   4     2969.98     2924.00     39.79 o 
   0   5   4     3102.50     3064.55    171.12 o 
   1   5   4      428.28      422.76     61.31 o 
   2   5   4      313.16      319.36     47.58 o 
   3   5   4     1048.73     1015.72     94.25 o 
   4   5   4     2191.93     2157.63    104.77 o 
   5   5   4     3376.84     3269.40    160.59 o 
   6   5   4       89.91      123.65     72.08 o 
   7   5   4     1573.29     1461.98     62.53 o 
   8   5   4      469.33      383.00     61.09 o 
   9   5   4       56.94       54.05     45.17 o 
  10   5   4      144.29      248.64     60.48 o 
  11   5   4       15.04      -23.97     64.83 o 
 -11   6   4      429.38      394.03     92.70 o 
 -10   6   4      134.08      161.95     67.01 o 
  -9   6   4       19.70       31.23     54.44 o 
  -8   6   4       14.20       33.08     56.84 o 
  -7   6   4      110.87      156.50     49.24 o 
  -6   6   4      531.57      599.65     45.17 o 
  -5   6   4     2159.60     2149.50     68.18 o 
  -4   6   4     1337.72     1323.86     73.86 o 
  -3   6   4      987.81      987.29     63.53 o 
  -2   6   4      397.81      421.27     34.65 o 
  -1   6   4     1905.76     1890.52    105.23 o 
   0   6   4     2712.47     2698.52    135.43 o 
   1   6   4       33.07       23.79     39.35 o 
   2   6   4     3398.98     3520.25    134.51 o 
   3   6   4     1979.50     1960.07    157.39 o 
   4   6   4     1396.33     1360.70    133.60 o 
   5   6   4       45.67       39.15     49.93 o 
   6   6   4       81.49      114.13     59.33 o 
   7   6   4      423.77      401.33     56.66 o 
   8   6   4      102.64       89.33     60.97 o 
   9   6   4       17.13      -30.20     83.73 o 
  10   6   4        4.32       31.32     69.50 o 
 -10   7   4      219.70      237.96     85.38 o 
  -9   7   4      667.05      677.14     86.05 o 
  -8   7   4      246.16      298.25     84.06 o 
  -7   7   4       87.79       68.91     63.49 o 
  -6   7   4      241.09      302.38     85.42 o 
  -5   7   4      520.56      544.20     47.55 o 
  -4   7   4      708.68      734.74     49.77 o 
  -3   7   4       12.52       14.64     25.94 o 
  -2   7   4     1156.00     1163.96    111.64 o 
  -1   7   4       16.50       32.94     65.88 o 
   0   7   4       55.37       73.21     90.59 o 
   1   7   4     3919.99     4080.27    198.57 o 
   2   7   4       57.34       50.33     73.21 o 
   3   7   4      679.90      665.25    133.60 o 
   4   7   4       29.68       37.52     96.08 o 
   5   7   4      397.47      373.35    107.06 o 
   6   7   4       41.47       15.56     61.62 o 
   7   7   4       23.85       13.64     59.52 o 
   8   7   4      608.10      573.05    124.00 o 
   9   7   4      257.58      318.47     81.06 o 
  -8   8   4        0.54       15.11     76.16 o 
  -7   8   4      630.62      579.70     55.65 o 
  -6   8   4      122.69      135.57     59.05 o 
  -5   8   4      356.06      433.78     56.73 o 
  -4   8   4       11.65        0.03     37.20 o 
  -3   8   4       28.15       45.75    100.66 o 
  -2   8   4     1504.56     1469.59    118.96 o 
  -1   8   4       89.78      109.81     86.93 o 
   0   8   4       32.02       24.71     77.78 o 
   1   8   4      267.82      287.33     93.34 o 
   2   8   4      616.66      596.62    118.04 o 
   3   8   4      300.59      280.01    117.13 o 
   4   8   4       72.90       63.14    127.19 o 
   5   8   4      229.52      238.83    165.63 o 
   6   8   4      400.58      422.76    150.07 o 
   7   8   4        5.32       68.63    152.82 o 
  -5   9   4        9.99       13.01     43.42 o 
  -4   9   4       18.70       -4.58    122.62 o 
  -3   9   4       19.83       17.39    100.66 o 
  -2   9   4      825.75      743.03    156.48 o 
  -1   9   4       67.96       80.53     75.95 o 
   0   9   4      578.00      604.86    128.11 o 
   1   9   4      105.98      108.89    137.26 o 
   2   9   4       42.16       40.26     98.83 o 
   3   9   4       18.13       30.20    122.62 o 
   4   9   4      325.18      383.41    168.37 o 
   5   9   4      256.68      301.06    118.04 o 
 -13   0   5      259.01      229.68    118.96 o 
 -11   0   5      265.20      212.29    116.21 o 
  -9   0   5       23.09       35.69     82.36 o 
  -7   0   5     2585.46     2564.92     63.14 o 
  -5   0   5    27292.35    28459.38    150.99 o 
  -3   0   5     6026.20     6315.77    112.55 o 
  -1   0   5     1699.83     1725.81     16.47 o 
   1   0   5    24962.53    25333.53    277.26 o 
   3   0   5    35107.82    36224.61    724.73 o 
   5   0   5     5967.53     6847.42     62.22 o 
   7   0   5     1404.12     1498.87     49.41 o 
   9   0   5      131.76      141.83     41.18 o 
  11   0   5      136.37      144.58     75.04 o 
 -13   1   5       41.70      100.24     96.03 o 
 -12   1   5       39.45       14.82     79.15 o 
 -11   1   5       10.12        8.95     65.53 o 
 -10   1   5      193.80      194.26     50.96 o 
  -9   1   5     1026.90     1031.06     54.44 o 
  -8   1   5      516.17      522.18     36.55 o 
  -7   1   5     2589.47     2473.88     50.31 o 
  -6   1   5    11046.60    10977.68    204.52 o 
  -5   1   5     1209.49     1304.86     27.88 o 
  -4   1   5     4306.73     4172.68     29.28 o 
  -3   1   5     7116.91     7275.28     55.90 o 
  -2   1   5       11.36       21.57     12.89 o 
  -1   1   5      856.97      844.91     16.92 o 
   0   1   5     4938.74     4926.56     54.25 o 
   1   1   5      424.03      433.21     16.02 o 
   2   1   5     5988.40     5892.88     56.37 o 
   3   1   5    12696.43    12696.71    194.97 o 
   4   1   5      106.83      113.50     28.10 o 
   5   1   5     6387.89     6477.93    155.10 o 
   6   1   5     1838.76     1874.85     69.37 o 
   7   1   5       54.37       65.28     40.04 o 
   8   1   5       15.26       -1.42     40.20 o 
   9   1   5        4.69       -3.69     51.36 o 
  10   1   5      148.96      126.29     54.27 o 
  11   1   5      416.39      419.42     55.62 o 
  12   1   5      293.10      256.53     72.99 o 
 -13   2   5        6.28        4.22     92.74 o 
 -12   2   5      356.84      253.09     64.63 o 
 -11   2   5      277.82      237.16     90.85 o 
 -10   2   5      749.24      796.66     52.81 o 
  -9   2   5      432.43      276.77     58.56 o 
  -8   2   5     9137.10     9210.01    304.72 o 
  -7   2   5       19.61       23.84     37.38 o 
  -6   2   5     5632.23     5630.50     62.22 o 
  -5   2   5     1700.13     1731.90     41.02 o 
  -4   2   5      547.17      525.52     25.69 o 
  -3   2   5     2104.75     2094.18     40.72 o 
  -2   2   5       68.52       88.63     18.43 o 
  -1   2   5     3282.38     3236.10     39.45 o 
   0   2   5     4839.40     4987.26    108.43 o 
   1   2   5     1581.91     1582.84     24.82 o 
   2   2   5     2521.50     2429.99     20.00 o 
   3   2   5     7466.69     7858.23    142.75 o 
   4   2   5    15172.89    14339.16    559.56 o 
   5   2   5      160.10      179.43     37.75 o 
   6   2   5      695.42      693.33     37.38 o 
   7   2   5       27.16       23.37     40.43 o 
   8   2   5       35.15        9.65     46.58 o 
   9   2   5       40.49       56.89     44.84 o 
  10   2   5     2013.48     2145.95    172.95 o 
  11   2   5        2.22       24.00     44.10 o 
  12   2   5     1101.10     1054.29     73.42 o 
 -13   3   5      497.80      500.54     96.77 o 
 -12   3   5       37.80       52.38     89.24 o 
 -11   3   5      341.29      369.79     62.44 o 
 -10   3   5      196.67      208.51     51.19 o 
  -9   3   5     2393.30     2360.25     92.05 o 
  -8   3   5       17.76       31.46     45.51 o 
  -7   3   5     3522.53     3404.03     58.70 o 
  -6   3   5     2715.31     2604.92     54.82 o 
  -5   3   5        8.36       -6.75     28.25 o 
  -4   3   5      702.58      656.70     36.39 o 
  -3   3   5     1958.61     2005.11     34.14 o 
  -2   3   5     2919.57     2884.88     43.85 o 
  -1   3   5        1.32        5.55     18.69 o 
   0   3   5      147.82      159.91     19.54 o 
   1   3   5       22.81       17.39     33.86 o 
   2   3   5    12868.74    13043.31    198.57 o 
   3   3   5     7536.76     7156.28     62.22 o 
   4   3   5       11.15       19.79     26.85 o 
   5   3   5     4763.69     4897.27    104.08 o 
   6   3   5     1031.50     1128.78     58.19 o 
   7   3   5      346.17      382.42     44.82 o 
   8   3   5      636.80      606.87     41.27 o 
   9   3   5      378.04      356.20     52.23 o 
  10   3   5      957.11      996.82     61.88 o 
  11   3   5      102.11      123.80     59.67 o 
  12   3   5       46.83       -0.09     83.73 o 
 -12   4   5      238.86      284.55     74.14 o 
 -11   4   5       34.02       18.98     72.78 o 
 -10   4   5      661.47      693.36     69.45 o 
  -9   4   5      586.91      584.83     58.55 o 
  -8   4   5      759.26      737.61     72.70 o 
  -7   4   5     2396.51     2237.09     64.55 o 
  -6   4   5      276.89      276.93     43.64 o 
  -5   4   5     5362.45     5213.02     93.74 o 
  -4   4   5      551.46      560.17     32.97 o 
  -3   4   5      631.25      643.68     36.48 o 
  -2   4   5       77.41       82.60     25.49 o 
  -1   4   5       59.40       46.59     23.05 o 
   0   4   5     1680.43     1588.29     77.32 o 
   1   4   5    10511.88    10584.54    326.68 o 
   2   4   5     2746.16     2941.01     92.42 o 
   3   4   5     2839.78     2659.63     43.79 o 
   4   4   5     2126.32     1950.22     80.38 o 
   5   4   5       56.69       69.54     40.43 o 
   6   4   5     1601.59     1553.11     63.48 o 
   7   4   5      939.21      916.76     58.76 o 
   8   4   5     1467.72     1526.00     55.66 o 
   9   4   5      225.15      216.38     68.80 o 
  10   4   5      149.18      126.04     53.58 o 
  11   4   5        2.01      -21.14     70.59 o 
 -12   5   5       51.52       28.74     75.53 o 
 -11   5   5      504.88      455.57     84.53 o 
 -10   5   5        4.61       -2.23     68.94 o 
  -9   5   5        6.71       15.28     65.28 o 
  -8   5   5      220.17      216.38     64.83 o 
  -7   5   5      471.33      468.50     58.53 o 
  -6   5   5     2744.56     2799.39     80.07 o 
  -5   5   5     1036.73     1010.48     56.66 o 
  -4   5   5     2611.45     2599.89     77.10 o 
  -3   5   5     1286.77     1331.38     48.04 o 
  -2   5   5      383.10      390.55     30.64 o 
  -1   5   5     2645.72     2668.49     74.35 o 
   0   5   5      750.96      754.93     64.97 o 
   1   5   5     1747.92     1804.50    134.51 o 
   2   5   5     3060.69     3159.71    134.51 o 
   3   5   5     1291.05     1275.60    115.30 o 
   4   5   5       65.05       51.22     44.93 o 
   5   5   5      823.57      772.38     50.46 o 
   6   5   5      405.29      365.05     54.97 o 
   7   5   5     1179.58     1129.11     66.80 o 
   8   5   5        6.37       -6.11     54.60 o 
   9   5   5      512.19      596.62     60.01 o 
  10   5   5        3.47       56.90     61.31 o 
  11   5   5      813.09      830.60     67.10 o 
 -11   6   5        1.78       20.10     82.14 o 
 -10   6   5        0.97       58.08     94.66 o 
  -9   6   5      136.54      150.27     61.96 o 
  -8   6   5      440.61      491.85     60.14 o 
  -7   6   5      856.55      824.12     70.05 o 
  -6   6   5       82.63      103.45     44.62 o 
  -5   6   5      326.95      330.36     43.64 o 
  -4   6   5     1779.63     1756.94     59.33 o 
  -3   6   5     4319.71     4378.37     70.92 o 
  -2   6   5      413.89      404.87     36.25 o 
  -1   6   5     2998.23     3030.69    161.05 o 
   0   6   5     1716.57     1706.59    105.23 o 
   1   6   5     1931.69     1970.13    109.81 o 
   2   6   5       18.49       25.62     63.14 o 
   3   6   5      761.45      764.99    102.49 o 
   4   6   5     1647.14     1574.82    189.42 o 
   5   6   5     1460.66     1413.23     60.14 o 
   6   6   5        0.07       76.92     60.82 o 
   7   6   5       47.98       68.63     99.74 o 
   8   6   5      420.25      406.54     68.80 o 
   9   6   5      193.99      187.27     78.74 o 
  10   6   5      288.26      388.40     68.26 o 
  -9   7   5      403.69      450.78     81.80 o 
  -8   7   5      150.26      214.56     50.60 o 
  -7   7   5      910.36      949.80     73.66 o 
  -6   7   5       61.50       79.14     51.41 o 
  -5   7   5       13.41       30.12     47.83 o 
  -4   7   5      116.52      130.21     50.50 o 
  -3   7   5        5.26       38.60     44.41 o 
  -2   7   5     2600.78     2544.54     79.61 o 
  -1   7   5      277.11      275.43     73.21 o 
   0   7   5      111.65      145.50     81.44 o 
   1   7   5       11.05        5.49     60.39 o 
   2   7   5      479.14      472.17    109.81 o 
   3   7   5      643.24      657.93    121.70 o 
   4   7   5       40.86       36.60    107.98 o 
   5   7   5      983.22     1005.65     95.17 o 
   6   7   5      256.14      222.36    145.50 o 
   7   7   5       71.71      158.64     71.44 o 
   8   7   5      162.99      185.77     84.23 o 
  -8   8   5       79.88       43.69     61.96 o 
  -7   8   5       30.42        6.36     65.57 o 
  -6   8   5      119.14      125.29     54.19 o 
  -5   8   5      597.57      660.57     53.77 o 
  -4   8   5      284.55      217.36     33.79 o 
  -3   8   5     1040.40      993.76     99.74 o 
  -2   8   5       22.27       19.22     80.53 o 
  -1   8   5      347.60      360.53     89.68 o 
   0   8   5      396.05      422.76     77.78 o 
   1   8   5      322.45      334.00    106.15 o 
   2   8   5      402.27      374.26    118.96 o 
   3   8   5      253.14      261.71    132.68 o 
   4   8   5      145.63       93.34    108.89 o 
   5   8   5      354.28      313.87    140.92 o 
   6   8   5      410.52      455.70    136.34 o 
   7   8   5        0.38       35.69    195.82 o 
  -5   9   5        6.04        4.83     41.61 o 
  -4   9   5      111.02      130.85     97.00 o 
  -3   9   5       93.29       79.61     94.25 o 
  -2   9   5       23.62       28.37     92.42 o 
  -1   9   5      294.26      315.70     91.51 o 
   0   9   5       94.92       95.17    103.40 o 
   1   9   5      567.01      557.27    123.53 o 
   2   9   5       44.41       97.91    114.38 o 
   3   9   5        0.73       12.81    148.24 o 
   4   9   5       76.82      160.14    129.02 o 
 -12   0   6       50.86       17.39    104.32 o 
 -10   0   6     1429.54     1457.70    101.57 o 
  -8   0   6     7647.07     7398.29     95.17 o 
  -6   0   6     1883.50     1738.62     36.60 o 
  -4   0   6     2951.04     3013.30     50.33 o 
  -2   0   6    25137.74    25369.21    172.95 o 
   0   0   6    10047.58    10345.71    107.06 o 
   2   0   6    11376.32    11863.79    104.32 o 
   4   0   6      121.63      259.88     40.26 o 
   6   0   6      377.87      343.15     75.04 o 
   8   0   6     2314.36     2424.00     55.82 o 
  10   0   6     4245.70     4688.78    111.64 o 
  12   0   6        7.68       53.99     63.14 o 
 -13   1   6       23.58       43.38    107.66 o 
 -12   1   6      741.65      734.67     70.71 o 
 -11   1   6     1026.52     1055.48     65.28 o 
 -10   1   6      776.96      756.03     56.40 o 
  -9   1   6     6533.75     6235.07    101.57 o 
  -8   1   6      549.30      508.69     38.00 o 
  -7   1   6     2397.02     2313.62     40.49 o 
  -6   1   6     1339.15     1338.56     32.94 o 
  -5   1   6      425.50      452.93     35.38 o 
  -4   1   6     1161.33     1129.09     26.88 o 
  -3   1   6     5120.23     5172.05     50.34 o 
  -2   1   6      258.51      283.25     15.76 o 
  -1   1   6    14567.52    14398.18     75.98 o 
   0   1   6    23048.76    23557.69    203.38 o 
   1   1   6       50.05       47.75     11.68 o 
   2   1   6     7454.82     7629.87     42.99 o 
   3   1   6     3771.31     3811.61     63.97 o 
   4   1   6       52.37       53.35     33.48 o 
   5   1   6       25.71       27.76     31.31 o 
   6   1   6     1319.82     1307.95     54.44 o 
   7   1   6       47.65       76.36     37.16 o 
   8   1   6     3957.17     4030.56    159.22 o 
   9   1   6      964.58     1071.54     49.42 o 
  10   1   6      293.82      345.80     59.69 o 
  11   1   6     1527.77     1659.88     59.58 o 
  12   1   6      241.54      287.13     81.46 o 
 -13   2   6      388.80      408.81     83.67 o 
 -12   2   6       73.14       85.47     76.43 o 
 -11   2   6     2590.84     2516.71    104.46 o 
 -10   2   6       49.53       75.19     62.12 o 
  -9   2   6      278.81      303.75     57.68 o 
  -8   2   6      117.64      133.08     42.38 o 
  -7   2   6     1253.84     1379.10     57.85 o 
  -6   2   6      744.81      698.69     41.76 o 
  -5   2   6       15.60       26.76     23.56 o 
  -4   2   6      534.56      535.72     25.63 o 
  -3   2   6     1077.82     1004.50     29.24 o 
  -2   2   6        8.65        8.03     16.59 o 
  -1   2   6     6312.00     6260.68     70.47 o 
   0   2   6      210.55      210.24     14.19 o 
   1   2   6    20262.55    20772.32    160.14 o 
   2   2   6     1504.85     1592.34     67.26 o 
   3   2   6       75.76       56.38     19.08 o 
   4   2   6        1.34       10.71     26.33 o 
   5   2   6      666.15      695.48     47.63 o 
   6   2   6     1109.74     1172.68     37.84 o 
   7   2   6     1863.79     1971.04     52.51 o 
   8   2   6      289.43      328.01     47.23 o 
   9   2   6      585.33      656.67     46.37 o 
  10   2   6       89.32       87.98     51.22 o 
  11   2   6      533.57      623.98     71.45 o 
  12   2   6        8.54       -4.56     58.90 o 
 -13   3   6       65.46       78.68     80.37 o 
 -12   3   6     1125.40     1155.20     84.52 o 
 -11   3   6        2.13        4.53     70.08 o 
 -10   3   6      920.47      878.93     73.70 o 
  -9   3   6      734.15      780.39     57.77 o 
  -8   3   6       57.90       63.58     37.17 o 
  -7   3   6        0.88       19.53     46.50 o 
  -6   3   6      801.32      790.42     42.59 o 
  -5   3   6     3658.37     3659.43     57.54 o 
  -4   3   6       49.09       34.86     28.38 o 
  -3   3   6      613.98      633.86     26.15 o 
  -2   3   6     1971.44     1982.83     27.70 o 
  -1   3   6     3918.94     3942.37     62.22 o 
   0   3   6    15659.73    15978.35    211.84 o 
   1   3   6     1836.22     2043.87     49.87 o 
   2   3   6     5801.95     5670.65     43.01 o 
   3   3   6     4656.62     4576.23     85.10 o 
   4   3   6      619.77      620.91     36.71 o 
   5   3   6      443.44      384.39     40.84 o 
   6   3   6     2407.23     2478.21     54.97 o 
   7   3   6     1349.28     1480.51     79.72 o 
   8   3   6     2671.03     2670.51     87.03 o 
   9   3   6      775.97      767.52     62.49 o 
  10   3   6      369.01      336.14     59.02 o 
  11   3   6       80.20      133.42     70.39 o 
  12   3   6      409.60      362.54    107.98 o 
 -12   4   6       62.05       62.20     91.75 o 
 -11   4   6      413.52      364.37     92.43 o 
 -10   4   6     1534.67     1516.28     90.62 o 
  -9   4   6       23.27       16.53     61.74 o 
  -8   4   6     2111.03     2127.02     79.53 o 
  -7   4   6      411.24      402.06     69.31 o 
  -6   4   6        8.33       18.21     46.26 o 
  -5   4   6       66.75       58.88     35.71 o 
  -4   4   6       29.27       13.16     44.63 o 
  -3   4   6     1549.23     1555.36     46.96 o 
  -2   4   6     9673.80     9765.19    129.74 o 
  -1   4   6     1347.84     1347.45     35.52 o 
   0   4   6     1391.33     1351.35     24.94 o 
   1   4   6     2964.30     3223.77    126.28 o 
   2   4   6     1528.59     1326.84    129.02 o 
   3   4   6     3319.36     3204.55     87.85 o 
   4   4   6      442.98      445.29     40.04 o 
   5   4   6      830.45      831.66     71.52 o 
   6   4   6     1767.53     1741.33     57.16 o 
   7   4   6        2.07       39.26     49.21 o 
   8   4   6      345.29      269.11     75.73 o 
   9   4   6        4.57      -26.61     58.36 o 
  10   4   6     1503.01     1518.64     57.37 o 
  11   4   6       16.77       49.01     62.97 o 
 -12   5   6       43.63       64.17     87.58 o 
 -11   5   6      684.92      699.74     71.69 o 
 -10   5   6       27.68       66.01     71.38 o 
  -9   5   6     2350.16     2213.37    121.72 o 
  -8   5   6      532.70      566.84     65.08 o 
  -7   5   6     2700.09     2689.51     65.25 o 
  -6   5   6      110.42      139.15     55.75 o 
  -5   5   6      884.63      868.70     50.14 o 
  -4   5   6     1687.99     1711.54     54.18 o 
  -3   5   6     3696.33     3651.81     86.34 o 
  -2   5   6     1187.37     1198.93     41.44 o 
  -1   5   6     4500.87     4639.71     45.00 o 
   0   5   6     1126.97     1165.79     75.04 o 
   1   5   6       91.87      103.40     43.01 o 
   2   5   6       29.89       43.92     51.24 o 
   3   5   6      394.22      389.82     83.27 o 
   4   5   6     2391.85     2391.06    162.88 o 
   5   5   6        1.81       38.13     53.26 o 
   6   5   6       89.29       75.99     58.04 o 
   7   5   6        3.31       -9.23     61.80 o 
   8   5   6      862.60      798.95     66.77 o 
   9   5   6      992.49      984.83     65.79 o 
  10   5   6      121.57      110.03     61.73 o 
 -11   6   6      176.36      183.46     84.63 o 
 -10   6   6      134.45      109.66     76.86 o 
  -9   6   6       43.37       32.11     71.77 o 
  -8   6   6      175.25      132.63     62.46 o 
  -7   6   6     1623.23     1509.19     67.99 o 
  -6   6   6      960.68     1009.00     60.41 o 
  -5   6   6        1.20        8.59     40.52 o 
  -4   6   6      763.44      810.12     41.98 o 
  -3   6   6     1100.92     1124.38     48.49 o 
  -2   6   6      414.36      398.29     40.67 o 
  -1   6   6      891.54      860.11     42.09 o 
   0   6   6       18.66       18.30     51.24 o 
   1   6   6     2582.56     2605.19    141.83 o 
   2   6   6       18.45       20.13     63.14 o 
   3   6   6       63.32       82.36     73.21 o 
   4   6   6      430.42      398.97    121.70 o 
   5   6   6      240.05      237.92    103.40 o 
   6   6   6      478.85      565.92     66.86 o 
   7   6   6      794.31      831.17     69.42 o 
   8   6   6      379.17      313.61     71.23 o 
   9   6   6      629.51      710.09    147.33 o 
  -9   7   6        7.44      -16.95     61.86 o 
  -8   7   6        1.41       18.47     59.56 o 
  -7   7   6      557.46      626.56     85.79 o 
  -6   7   6       17.20       -8.57     52.72 o 
  -5   7   6     1991.39     2113.41     48.41 o 
  -4   7   6       34.75       47.60     31.31 o 
  -3   7   6       77.82       80.97     39.73 o 
  -2   7   6      187.97      179.44     18.04 o 
  -1   7   6      249.54      280.92     85.10 o 
   0   7   6      924.91      915.98     86.93 o 
   1   7   6      633.59      623.16     75.04 o 
   2   7   6      342.00      351.38    106.15 o 
   3   7   6      710.83      613.09    110.72 o 
   4   7   6       75.80       47.58     86.93 o 
   5   7   6      671.75      717.41    118.04 o 
   6   7   6      239.59      241.58    140.92 o 
   7   7   6      709.76      845.52    137.26 o 
   8   7   6      396.13      503.13    105.23 o 
  -8   8   6       15.12       57.78     47.02 o 
  -7   8   6        1.55        8.62     70.33 o 
  -6   8   6      604.43      617.50     72.57 o 
  -5   8   6       48.57       51.04     57.22 o 
  -4   8   6      126.43      146.67     31.55 o 
  -3   8   6      291.87      292.53     25.70 o 
  -2   8   6      137.58      172.03     75.95 o 
  -1   8   6      192.63      227.85     84.19 o 
   0   8   6      238.40      236.09     80.53 o 
   1   8   6      257.63      247.98     85.10 o 
   2   8   6      293.63      305.63    120.79 o 
   3   8   6      894.87      894.02    135.43 o 
   4   8   6        3.53       43.01    141.83 o 
   5   8   6      414.04      509.69    106.15 o 
   6   8   6      474.15      474.00    173.86 o 
  -5   9   6       16.40       42.62     40.27 o 
  -4   9   6      816.71      779.63    151.90 o 
  -3   9   6      160.12      182.10     91.51 o 
  -2   9   6      707.96      711.00    140.92 o 
  -1   9   6      223.40      215.04     99.74 o 
   0   9   6        2.32        3.66     98.83 o 
   1   9   6        1.20      -39.35    127.19 o 
   2   9   6       73.82       97.91    122.62 o 
   3   9   6       18.18       43.01    107.98 o 
 -13   0   7     2140.68     2064.38    117.13 o 
 -11   0   7     2762.76     2664.66     91.51 o 
  -9   0   7      948.86      954.41     85.10 o 
  -7   0   7     2030.52     2020.46     51.24 o 
  -5   0   7    12614.42    12098.97    153.73 o 
  -3   0   7     1077.00     1057.81     24.71 o 
  -1   0   7     7239.83     7216.19     27.45 o 
   1   0   7     1703.81     1702.02     20.13 o 
   3   0   7      467.10      478.58     25.62 o 
   5   0   7     3889.24     2960.23    584.73 o 
   7   0   7     8535.60     8729.70    222.36 o 
   9   0   7       65.18       45.75     64.97 o 
  11   0   7       20.95       14.64     68.63 o 
 -13   1   7       89.43       73.69     82.89 o 
 -12   1   7     1565.55     1426.72    109.35 o 
 -11   1   7      263.15      260.15     54.67 o 
 -10   1   7      254.91      271.03     52.36 o 
  -9   1   7       76.39       63.21     50.72 o 
  -8   1   7      123.69      136.55     39.45 o 
  -7   1   7      944.96      956.70     55.82 o 
  -6   1   7     4934.32     4792.96     50.33 o 
  -5   1   7       12.91       15.94     23.61 o 
  -4   1   7     9550.04     9892.86     80.88 o 
  -3   1   7     6953.44     6728.25     74.88 o 
  -2   1   7     9960.88    10521.02     90.19 o 
  -1   1   7     1118.40      977.44     57.19 o 
   0   1   7      772.32      725.08     13.25 o 
   1   1   7     2308.38     2490.40     32.98 o 
   2   1   7      776.39      843.52     15.18 o 
   3   1   7      677.96      667.36     35.39 o 
   4   1   7      584.11      548.12     42.65 o 
   5   1   7     4146.09     3980.13     80.16 o 
   6   1   7     6757.66     6793.92    153.78 o 
   7   1   7       29.92       23.66     36.61 o 
   8   1   7     1876.20     2009.21    105.69 o 
   9   1   7      883.87      987.03     53.80 o 
  10   1   7        4.03       16.09     44.55 o 
  11   1   7       14.97       25.39     46.18 o 
  12   1   7        8.15       -5.74     53.21 o 
 -13   2   7      195.38      190.88     81.92 o 
 -12   2   7        6.68       35.18    102.66 o 
 -11   2   7      209.10      217.97     73.32 o 
 -10   2   7      575.93      647.68     57.74 o 
  -9   2   7      916.03      920.21     85.56 o 
  -8   2   7      511.76      500.62     52.81 o 
  -7   2   7      400.30      396.69     38.82 o 
  -6   2   7      420.91      414.77     31.44 o 
  -5   2   7       84.78       81.23     31.04 o 
  -4   2   7    22112.27    22598.19     92.53 o 
  -3   2   7       25.86       39.51     22.40 o 
  -2   2   7    25863.05    25945.43    244.23 o 
  -1   2   7      119.94      142.70     17.14 o 
   0   2   7      383.03      381.69     17.57 o 
   1   2   7     4037.86     4271.42     44.84 o 
   2   2   7     1202.87     1280.06     13.59 o 
   3   2   7     2129.09     2249.13     29.22 o 
   4   2   7    10902.82     8860.40   1958.24 o 
   5   2   7      154.10      139.33     36.39 o 
   6   2   7      489.64      478.27     41.24 o 
   7   2   7      620.39      611.17     51.84 o 
   8   2   7     2211.59     2516.27    129.48 o 
   9   2   7      440.57      458.65     63.10 o 
  10   2   7      193.53      264.45     40.90 o 
  11   2   7       94.44      112.05     51.65 o 
  12   2   7      153.33      125.40     51.94 o 
 -13   3   7       33.71       82.19     79.15 o 
 -12   3   7      199.21      185.32     80.74 o 
 -11   3   7      107.84       64.62     66.16 o 
 -10   3   7        0.36       31.94     71.33 o 
  -9   3   7      110.97      139.51     67.28 o 
  -8   3   7      271.47      306.94     45.49 o 
  -7   3   7       30.91       26.25     39.76 o 
  -6   3   7     1120.60     1137.87     38.46 o 
  -5   3   7      978.03      961.40     45.30 o 
  -4   3   7      485.44      467.15     30.30 o 
  -3   3   7     6623.33     6413.28     63.41 o 
  -2   3   7      547.57      512.84     24.91 o 
  -1   3   7     4304.83     4346.80     76.01 o 
   0   3   7     6518.55     6814.29     47.80 o 
   1   3   7      268.80      282.13     15.56 o 
   2   3   7      813.88      794.27     40.26 o 
   3   3   7     1918.85     1924.38     73.21 o 
   4   3   7      253.05      260.79     34.25 o 
   5   3   7     3137.23     2874.81    117.59 o 
   6   3   7     2231.54     2120.80     54.40 o 
   7   3   7        5.90       20.45     41.85 o 
   8   3   7      623.73      628.29     53.98 o 
   9   3   7     1069.81     1156.81     58.63 o 
  10   3   7      217.42      281.63     57.26 o 
  11   3   7        5.34      -19.37     53.37 o 
 -12   4   7       89.07      137.52     87.49 o 
 -11   4   7      859.49      851.44     68.30 o 
 -10   4   7      181.29      161.92     61.12 o 
  -9   4   7       44.15       45.95     58.55 o 
  -8   4   7      701.71      679.30     74.70 o 
  -7   4   7      277.71      277.08     56.19 o 
  -6   4   7      748.17      726.52     52.30 o 
  -5   4   7     4612.37     4517.54    102.03 o 
  -4   4   7     2494.00     2473.47     58.85 o 
  -3   4   7      154.50      143.10     35.15 o 
  -2   4   7     2671.31     2629.67     42.55 o 
  -1   4   7     4617.27     4705.71     67.75 o 
   0   4   7     1975.20     1878.54     47.58 o 
   1   4   7       31.99       53.99     43.01 o 
   2   4   7     1404.04     1378.09     47.58 o 
   3   4   7     1337.39     1374.42     60.39 o 
   4   4   7       46.11       60.39     93.34 o 
   5   4   7     2253.49     2126.27     58.37 o 
   6   4   7       91.96       95.97     50.78 o 
   7   4   7     2671.65     2665.31     65.78 o 
   8   4   7       29.42      -49.58     59.23 o 
   9   4   7       12.23        7.68     58.89 o 
  10   4   7       58.93       69.01     51.22 o 
  11   4   7        2.93      -22.03     58.36 o 
 -11   5   7      369.90      401.85     75.44 o 
 -10   5   7      488.74      434.00     74.61 o 
  -9   5   7      199.74      169.28     68.15 o 
  -8   5   7      670.70      646.70     66.70 o 
  -7   5   7     1706.18     1707.50     60.28 o 
  -6   5   7     2267.53     2222.87    105.61 o 
  -5   5   7      168.18      203.46     41.64 o 
  -4   5   7      530.43      546.65     44.59 o 
  -3   5   7     2137.24     2162.48     99.28 o 
  -2   5   7       13.97       12.98     32.76 o 
  -1   5   7      460.21      459.26     45.69 o 
   0   5   7      511.91      570.08     70.46 o 
   1   5   7     4271.96     4372.17    158.31 o 
   2   5   7      167.73      143.66     61.31 o 
   3   5   7      104.88      113.47     59.48 o 
   4   5   7      238.07      264.45    117.13 o 
   5   5   7     1071.15     1098.08    144.58 o 
   6   5   7     1463.43     1449.31     60.26 o 
   7   5   7       73.11       -6.41     66.42 o 
   8   5   7      630.95      679.89    120.79 o 
   9   5   7        5.12       59.16     75.06 o 
  10   5   7       13.23      -41.88     76.87 o 
 -10   6   7      441.44      355.36     73.22 o 
  -9   6   7      725.30      753.22     80.75 o 
  -8   6   7      581.77      520.59     98.74 o 
  -7   6   7      801.79      826.05     73.31 o 
  -6   6   7       91.74      101.63     55.17 o 
  -5   6   7      238.51      242.75     56.15 o 
  -4   6   7      736.44      779.43     42.29 o 
  -3   6   7       36.92       39.66     35.31 o 
  -2   6   7     1222.84     1253.32     54.14 o 
  -1   6   7      102.64      107.88     18.14 o 
   0   6   7      316.66      301.06     58.56 o 
   1   6   7     1263.80     1225.27     96.08 o 
   2   6   7      310.59      336.74     59.48 o 
   3   6   7     2247.71     2215.37    160.14 o 
   4   6   7     1507.20     1529.07    181.18 o 
   5   6   7      918.62      918.72    141.83 o 
   6   6   7      950.82      876.63    127.19 o 
   7   6   7      341.57      276.35    118.96 o 
   8   6   7      591.79      527.72     71.36 o 
   9   6   7      759.67      751.95     80.12 o 
  -9   7   7      312.34      263.45     78.91 o 
  -8   7   7      600.90      668.01     60.43 o 
  -7   7   7       10.76        0.48     64.41 o 
  -6   7   7        3.06      -32.16     60.24 o 
  -5   7   7      274.07      308.72     52.40 o 
  -4   7   7      459.43      471.32     44.63 o 
  -3   7   7     2049.46     1970.87     83.77 o 
  -2   7   7      833.70      720.04     54.90 o 
  -1   7   7      533.67      580.15     83.27 o 
   0   7   7      353.88      398.97     69.54 o 
   1   7   7       79.88       92.42     73.21 o 
   2   7   7      764.21      789.70     84.19 o 
   3   7   7      691.15      628.65    105.23 o 
   4   7   7      939.33      920.55    164.71 o 
   5   7   7      292.67      441.98    100.66 o 
   6   7   7      216.03      188.50    133.60 o 
   7   7   7        2.36       11.90    177.52 o 
   8   7   7       40.31       34.77    184.84 o 
  -7   8   7      108.90       89.70     74.96 o 
  -6   8   7      870.37      835.19     71.51 o 
  -5   8   7      164.39      193.46     69.73 o 
  -4   8   7      266.45      247.85     30.39 o 
  -3   8   7        0.14       -4.55     22.49 o 
  -2   8   7      341.44      344.98     79.61 o 
  -1   8   7      328.72      301.06     88.76 o 
   0   8   7      904.38      983.69    123.53 o 
   1   8   7      105.42      105.23     59.48 o 
   2   8   7      359.81      406.29    117.13 o 
   3   8   7      801.68      774.14    152.82 o 
   4   8   7       13.91       82.36    109.81 o 
   5   8   7        0.39       52.16    129.02 o 
   6   8   7      155.84       60.39    104.32 o 
  -4   9   7       60.20       80.53     77.78 o 
  -3   9   7        1.06       31.11    130.85 o 
  -2   9   7       10.82       41.18     92.42 o 
  -1   9   7      220.40      169.29    118.04 o 
   0   9   7        9.02       28.37     92.42 o 
   1   9   7      743.40      801.60    129.94 o 
   2   9   7        0.39       50.33    117.13 o 
   3   9   7        1.73      -66.80     82.36 o 
 -12   0   8      360.19      314.78     84.19 o 
 -10   0   8     1929.24     1876.79    111.64 o 
  -8   0   8     2708.00     2638.13     60.39 o 
  -6   0   8     1505.06     1523.58     54.90 o 
  -4   0   8     9719.26     9825.95    143.66 o 
  -2   0   8      180.66      222.36     21.96 o 
   0   0   8       10.28        7.32     16.47 o 
   2   0   8    15717.49    16451.01     50.33 o 
   4   0   8     7024.37     6743.10    191.25 o 
   6   0   8       77.77       89.68     58.56 o 
   8   0   8       38.40       64.05     77.78 o 
  10   0   8     1138.73     1043.17     63.14 o 
  12   0   8      271.00      221.45     86.93 o 
 -13   1   8      186.47      205.99    104.08 o 
 -12   1   8       63.21       96.50     86.17 o 
 -11   1   8      496.88      455.71     62.19 o 
 -10   1   8        2.65       36.81     62.89 o 
  -9   1   8      813.22      846.99     55.74 o 
  -8   1   8     1529.06     1571.80     61.77 o 
  -7   1   8     1441.03     1374.61     45.45 o 
  -6   1   8     6774.42     6780.88     71.26 o 
  -5   1   8     1364.36     1393.67     30.44 o 
  -4   1   8       68.36       83.53     32.94 o 
  -3   1   8      971.45      877.44     45.75 o 
  -2   1   8     1372.63     1414.25     24.75 o 
  -1   1   8     2767.02     3034.93     40.45 o 
   0   1   8     2130.31     2139.75     17.71 o 
   1   1   8     1869.29     1831.33     20.58 o 
   2   1   8     2513.06     2493.94     25.11 o 
   3   1   8    18332.20    18685.66    179.03 o 
   4   1   8     2282.68     2267.52     59.07 o 
   5   1   8     2741.93     2625.75     84.47 o 
   6   1   8     2672.00     2623.04    103.53 o 
   7   1   8        2.96       11.19     51.49 o 
   8   1   8        5.12       -3.61     38.76 o 
   9   1   8      169.25      158.31     41.27 o 
  10   1   8       35.88       41.73     46.23 o 
  11   1   8      686.65      649.43     66.80 o 
 -13   2   8      228.78      240.80     88.49 o 
 -12   2   8      255.34      268.71     81.32 o 
 -11   2   8       41.52       59.04     72.77 o 
 -10   2   8      567.37      515.11     60.24 o 
  -9   2   8       20.90       41.83     46.87 o 
  -8   2   8      166.68      130.38     43.49 o 
  -7   2   8     8164.43     7903.96    199.03 o 
  -6   2   8       22.50       26.83     34.94 o 
  -5   2   8    10005.32     9725.79     72.77 o 
  -4   2   8        0.60        1.29     24.10 o 
  -3   2   8        0.42       13.16     20.92 o 
  -2   2   8       25.02       32.33     26.06 o 
  -1   2   8     1679.05     1704.12     30.20 o 
   0   2   8      499.18      477.79     28.82 o 
   1   2   8    13506.32    13511.92    266.74 o 
   2   2   8      122.83      113.12     15.10 o 
   3   2   8      456.39      454.83     26.51 o 
   4   2   8       11.67       18.89     18.97 o 
   5   2   8     3866.39     3725.00     71.04 o 
   6   2   8      587.82      584.63     43.31 o 
   7   2   8        4.07       11.38     50.46 o 
   8   2   8       72.39       84.96     46.76 o 
   9   2   8      729.51      750.10     71.23 o 
  10   2   8       41.36       48.47     40.10 o 
  11   2   8      460.69      459.02     52.96 o 
 -13   3   8       59.12       94.22     94.62 o 
 -12   3   8       95.25       99.78     79.25 o 
 -11   3   8      229.98      215.20     67.61 o 
 -10   3   8      362.02      365.11    118.96 o 
  -9   3   8     1371.08     1274.08    101.19 o 
  -8   3   8     3370.53     3394.05    132.68 o 
  -7   3   8      990.74     1020.73     48.12 o 
  -6   3   8     8929.33     9020.01     93.34 o 
  -5   3   8      893.34      860.69     34.65 o 
  -4   3   8     1372.43     1411.32     50.79 o 
  -3   3   8     1362.01     1461.68     31.59 o 
  -2   3   8      552.22      537.79     25.49 o 
  -1   3   8     7297.00     7615.58     41.04 o 
   0   3   8     5853.03     6028.83     84.19 o 
   1   3   8        4.86       14.08     21.62 o 
   2   3   8     1878.34     1896.01     80.53 o 
   3   3   8     1843.11     1819.90     16.16 o 
   4   3   8     1531.73     1501.62     88.76 o 
   5   3   8      222.07      232.71     42.39 o 
   6   3   8     2017.53     1919.04     64.05 o 
   7   3   8      727.88      699.88     50.35 o 
   8   3   8      217.51      180.08     76.07 o 
   9   3   8      135.11      101.41     56.28 o 
  10   3   8      185.04      101.57     55.65 o 
  11   3   8      125.46      145.43     54.03 o 
 -12   4   8       69.15       66.15     97.11 o 
 -11   4   8      364.83      366.36     89.38 o 
 -10   4   8      304.70      298.60     85.98 o 
  -9   4   8       40.93       86.86     46.83 o 
  -8   4   8     1172.05     1185.24     90.15 o 
  -7   4   8      965.87      955.41     45.88 o 
  -6   4   8      312.11      341.78     50.51 o 
  -5   4   8     2300.89     2229.58     59.27 o 
  -4   4   8     3167.45     3251.83     38.06 o 
  -3   4   8      873.94      835.41     37.85 o 
  -2   4   8       64.65       74.45     26.51 o 
  -1   4   8       30.84       43.41     22.15 o 
   0   4   8      667.49      677.90     33.20 o 
   1   4   8      103.77      114.38     56.73 o 
   2   4   8     3919.50     3898.17     53.99 o 
   3   4   8        6.79        4.58     62.22 o 
   4   4   8     5381.06     5290.90    263.54 o 
   5   4   8       23.62       54.90     78.70 o 
   6   4   8      284.70      312.49     54.85 o 
   7   4   8      394.99      365.23     55.19 o 
   8   4   8       49.88       75.04    121.70 o 
   9   4   8      266.96      334.55     73.24 o 
  10   4   8      996.30      968.03     66.96 o 
 -11   5   8       36.31       22.99     74.86 o 
 -10   5   8      389.10      414.94     75.80 o 
  -9   5   8      410.83      402.55     67.56 o 
  -8   5   8        4.79       22.10     43.69 o 
  -7   5   8      169.22      196.03     61.95 o 
  -6   5   8      190.30      173.54     42.96 o 
  -5   5   8      375.73      365.22     47.39 o 
  -4   5   8      543.40      551.72     42.19 o 
  -3   5   8     2255.43     2329.42     53.83 o 
  -2   5   8     4125.60     4184.17     63.18 o 
  -1   5   8      129.55      156.59     29.65 o 
   0   5   8        8.49       21.05     45.75 o 
   1   5   8     3564.87     3621.82    116.21 o 
   2   5   8     1547.66     1614.17     97.00 o 
   3   5   8     3793.90     3684.96     97.00 o 
   4   5   8      281.52      320.27    111.64 o 
   5   5   8     1915.50     1850.26    157.39 o 
   6   5   8      189.35      252.56     79.61 o 
   7   5   8        0.73       46.15     59.99 o 
   8   5   8     1093.78     1059.92     75.33 o 
   9   5   8      226.73      197.58     73.05 o 
 -10   6   8      498.12      508.83     75.24 o 
  -9   6   8       55.65       69.92     91.06 o 
  -8   6   8      113.79       72.76     55.09 o 
  -7   6   8      430.17      467.60     64.71 o 
  -6   6   8       43.57       49.34     86.98 o 
  -5   6   8      204.71      263.30     57.79 o 
  -4   6   8       13.86       13.18     55.48 o 
  -3   6   8      165.60      167.55     34.50 o 
  -2   6   8      251.45      248.98     32.39 o 
  -1   6   8      108.57       94.92     27.45 o 
   0   6   8      970.93     1021.21     74.12 o 
   1   6   8     1918.89     1992.09     58.56 o 
   2   6   8      132.18       96.08     92.42 o 
   3   6   8        2.01        8.24     87.85 o 
   4   6   8      356.44      335.83    106.15 o 
   5   6   8      723.12      713.75    134.51 o 
   6   6   8      525.95      581.07    182.10 o 
   7   6   8        0.52       20.13    111.64 o 
   8   6   8      116.45      113.47    117.13 o 
  -9   7   8       81.67       47.65     77.11 o 
  -8   7   8      689.19      657.20     76.28 o 
  -7   7   8       44.51       85.69     72.77 o 
  -6   7   8      717.08      739.58     66.41 o 
  -5   7   8      542.35      563.77     69.88 o 
  -4   7   8      335.99      361.47     63.71 o 
  -3   7   8      132.82      108.43     43.16 o 
  -2   7   8       47.82       43.58     21.96 o 
  -1   7   8     2423.75     2537.47    161.05 o 
   0   7   8      592.82      614.01     84.19 o 
   1   7   8     1142.12     1052.32    129.02 o 
   2   7   8      762.27      674.40     76.87 o 
   3   7   8      202.66      237.00    119.87 o 
   4   7   8       22.11       56.73     98.83 o 
   5   7   8      692.26      677.15    146.41 o 
   6   7   8      127.20      108.89    137.26 o 
   7   7   8      479.97      506.03    129.02 o 
  -7   8   8       48.18      117.33     73.98 o 
  -6   8   8       15.21        2.83     68.80 o 
  -5   8   8      174.78      199.97     59.52 o 
  -4   8   8      309.57      307.09     62.27 o 
  -3   8   8      947.05      752.00    130.85 o 
  -2   8   8       82.27       68.63     97.91 o 
  -1   8   8      417.89      382.50    127.19 o 
   0   8   8      866.32      905.00     91.51 o 
   1   8   8       54.22       90.59     65.88 o 
   2   8   8      149.75      167.46    121.70 o 
   3   8   8       12.10       48.50    112.55 o 
   4   8   8      340.73      389.82     92.42 o 
   5   8   8       84.46      174.78    113.47 o 
  -4   9   8      393.30      357.79    114.38 o 
  -3   9   8        8.21        0.00     90.59 o 
  -2   9   8      582.05      598.45    133.60 o 
  -1   9   8        0.43        5.49     72.29 o 
   0   9   8       10.55       25.62     69.54 o 
   1   9   8       16.96        1.83    105.23 o 
   2   9   8      114.62       72.29     92.42 o 
 -13   0   9      310.16      272.69    182.10 o 
 -11   0   9      533.02      561.85    115.30 o 
  -9   0   9      283.07      319.36     82.36 o 
  -7   0   9    12326.50    11962.62    149.16 o 
  -5   0   9       13.17       58.56     42.09 o 
  -3   0   9     2872.59     3004.15     38.43 o 
  -1   0   9    28079.43    27774.00     68.63 o 
   1   0   9    12001.49    11926.02    122.62 o 
   3   0   9      453.33      423.67     45.75 o 
   5   0   9      112.55      102.49     43.92 o 
   7   0   9     5880.58     5603.85    205.89 o 
   9   0   9        1.87       -4.58     65.88 o 
  11   0   9     1324.83     1283.83    122.62 o 
 -13   1   9       14.23       34.39     67.88 o 
 -12   1   9      404.35      412.52     61.49 o 
 -11   1   9      832.28      797.17     55.63 o 
 -10   1   9      168.18      164.96     53.66 o 
  -9   1   9     3476.77     3439.07     71.23 o 
  -8   1   9      631.74      663.12     37.26 o 
  -7   1   9      674.15      661.05     41.80 o 
  -6   1   9      955.31      965.05     40.45 o 
  -5   1   9       92.44       85.63     28.14 o 
  -4   1   9       17.11       11.96     24.10 o 
  -3   1   9     4045.32     4016.47     45.17 o 
  -2   1   9     1486.58     1265.17     27.08 o 
  -1   1   9     1617.49     1523.37     48.04 o 
   0   1   9    16485.28    17119.72     54.33 o 
   1   1   9     2109.26     2134.68     36.01 o 
   2   1   9     2162.82     2111.84     25.02 o 
   3   1   9     1695.39     1634.79     41.84 o 
   4   1   9      331.04      330.38     32.44 o 
   5   1   9      403.25      396.54     41.05 o 
   6   1   9      309.45      329.88     51.72 o 
   7   1   9       78.63       70.57     54.50 o 
   8   1   9      584.90      562.39     61.86 o 
   9   1   9     1326.38     1313.05     72.77 o 
  10   1   9      497.59      481.31     58.71 o 
  11   1   9       58.63       62.87     53.17 o 
 -13   2   9       17.54       39.83     74.41 o 
 -12   2   9      849.59      850.94     73.21 o 
 -11   2   9        0.68       10.69     58.26 o 
 -10   2   9     3343.70     3263.36    122.62 o 
  -9   2   9      112.23      109.86     47.71 o 
  -8   2   9      403.68      379.86     44.55 o 
  -7   2   9     1796.40     1733.48     43.87 o 
  -6   2   9      710.61      687.90     38.93 o 
  -5   2   9       24.78       44.15     31.69 o 
  -4   2   9     1853.57     1791.86     46.16 o 
  -3   2   9      746.20      767.23     25.91 o 
  -2   2   9     5362.02     5395.18     53.75 o 
  -1   2   9      211.72      186.61     17.14 o 
   0   2   9     1936.81     1922.17     28.45 o 
   1   2   9      219.14      218.48     21.75 o 
   2   2   9    10259.53    10141.65    169.74 o 
   3   2   9      405.35      437.10     25.37 o 
   4   2   9       58.82       61.16     21.54 o 
   5   2   9        3.06       -2.71     28.84 o 
   6   2   9       34.35       70.63     40.87 o 
   7   2   9        5.69        9.67     43.17 o 
   8   2   9     2843.53     2831.64    131.23 o 
   9   2   9      104.33      102.43     72.25 o 
  10   2   9     1821.76     1846.10     56.61 o 
  11   2   9       35.32       63.52     59.54 o 
 -12   3   9      141.78      168.02     86.30 o 
 -11   3   9      890.55      907.44    106.27 o 
 -10   3   9        0.55      -11.59     70.71 o 
  -9   3   9     3512.81     3500.55     99.99 o 
  -8   3   9     1639.28     1615.64     71.10 o 
  -7   3   9     1983.80     1937.79     58.44 o 
  -6   3   9        2.48       16.54     36.55 o 
  -5   3   9     1267.81     1290.95     43.23 o 
  -4   3   9     3973.13     3966.49     61.94 o 
  -3   3   9     3195.85     3154.05     69.45 o 
  -2   3   9      275.52      305.54     29.83 o 
  -1   3   9      205.98      188.02     22.51 o 
   0   3   9     2351.82     2314.18     61.56 o 
   1   3   9     1547.04     1552.02     31.63 o 
   2   3   9      271.62      267.58     11.51 o 
   3   3   9     2211.34     2138.50     75.04 o 
   4   3   9     1314.84     1292.92     33.86 o 
   5   3   9        0.96        1.83     81.44 o 
   6   3   9      562.94      572.29     49.68 o 
   7   3   9      307.72      264.69     58.68 o 
   8   3   9      265.26      320.49     47.76 o 
   9   3   9     1319.01     1347.16     95.57 o 
  10   3   9       79.54      110.11     66.87 o 
 -12   4   9      723.62      702.10    114.41 o 
 -11   4   9      425.60      413.60     79.04 o 
 -10   4   9      991.96      981.15     73.44 o 
  -9   4   9      640.40      645.52     67.69 o 
  -8   4   9      303.92      283.98     55.10 o 
  -7   4   9      590.21      658.90     54.99 o 
  -6   4   9      749.60      734.32     43.90 o 
  -5   4   9      370.09      361.43     46.52 o 
  -4   4   9      942.82      947.12     33.18 o 
  -3   4   9       96.11      106.87     30.81 o 
  -2   4   9      168.44      176.64     32.53 o 
  -1   4   9     6815.26     6968.97     62.13 o 
   0   4   9       76.63       99.35     30.08 o 
   1   4   9     3556.40     3817.64    139.09 o 
   2   4   9      100.82      123.53     86.93 o 
   3   4   9      643.09      657.02     60.39 o 
   4   4   9     1066.58     1063.30     92.42 o 
   5   4   9       33.07       17.39     96.08 o 
   6   4   9     1722.62     1656.26    124.45 o 
   7   4   9     1582.94     1586.50     62.44 o 
   8   4   9      249.05      225.76     63.99 o 
   9   4   9       40.21       32.77     67.22 o 
  10   4   9       97.31      124.01     69.88 o 
 -11   5   9       69.06       91.02     85.27 o 
 -10   5   9        1.86       11.65     77.70 o 
  -9   5   9      135.69      120.56     48.49 o 
  -8   5   9      839.03      806.22     64.20 o 
  -7   5   9      666.24      668.91     64.62 o 
  -6   5   9      164.19      186.62     55.58 o 
  -5   5   9     1579.35     1568.70     64.88 o 
  -4   5   9        3.57       -1.91     38.14 o 
  -3   5   9      488.06      547.72     46.62 o 
  -2   5   9     4029.26     4087.23     94.95 o 
  -1   5   9     1330.54     1248.15     75.04 o 
   0   5   9     5860.36     6162.04    164.71 o 
   1   5   9     1678.07     1699.27     97.91 o 
   2   5   9     1047.33      964.48     53.99 o 
   3   5   9        0.63       62.22     63.14 o 
   4   5   9       16.20      -16.47     92.42 o 
   5   5   9     1629.78     1665.42    143.66 o 
   6   5   9      931.99      922.38    111.64 o 
   7   5   9      100.51      146.41    157.39 o 
   8   5   9      228.61      266.28    132.68 o 
   9   5   9      246.48      292.32     75.85 o 
 -10   6   9      161.09      166.99     79.58 o 
  -9   6   9       28.71       53.70     86.50 o 
  -8   6   9      300.87      336.49     65.48 o 
  -7   6   9       51.22      101.46     85.42 o 
  -6   6   9      208.31      249.49     62.42 o 
  -5   6   9     2013.53     2058.29    109.61 o 
  -4   6   9        2.86        3.58     48.57 o 
  -3   6   9      990.39     1060.93     43.00 o 
  -2   6   9     2965.73     2983.92    154.19 o 
  -1   6   9      129.33      127.51      9.15 o 
   0   6   9        6.86       10.98     80.53 o 
   1   6   9      511.86      510.61     73.21 o 
   2   6   9     1191.53     1242.66     69.54 o 
   3   6   9      785.47      775.97     80.53 o 
   4   6   9        6.95      -60.39     78.70 o 
   5   6   9       88.12       41.18    107.06 o 
   6   6   9      523.20      479.49    109.81 o 
   7   6   9      152.30      175.69    118.96 o 
   8   6   9      225.69      264.45    140.92 o 
  -9   7   9      324.18      251.61     88.69 o 
  -8   7   9      107.53      121.35     69.63 o 
  -7   7   9      107.96      125.96     60.12 o 
  -6   7   9       32.97       45.57     54.74 o 
  -5   7   9       14.39        8.04     39.73 o 
  -4   7   9     1150.86     1331.72     57.21 o 
  -3   7   9      161.53      163.84     60.42 o 
  -2   7   9      525.27      438.82     99.28 o 
  -1   7   9      155.07      141.83     72.29 o 
   0   7   9       54.43       55.82     62.22 o 
   1   7   9      696.78      589.30     74.12 o 
   2   7   9      515.38      507.86     75.95 o 
   3   7   9       49.87      101.57     89.68 o 
   4   7   9      488.16      541.72    118.96 o 
   5   7   9       24.88        0.00     97.91 o 
   6   7   9       26.61      129.02    142.75 o 
   7   7   9       56.04       78.70    129.02 o 
  -6   8   9      430.67      425.88     71.89 o 
  -5   8   9      323.28      338.37     51.01 o 
  -4   8   9       23.10       20.85     76.01 o 
  -3   8   9      152.37      166.54    108.89 o 
  -2   8   9        0.46       -2.75    100.66 o 
  -1   8   9      243.77      244.32     75.04 o 
   0   8   9        2.41      -14.64     68.63 o 
   1   8   9        5.42       65.88     97.00 o 
   2   8   9        2.00       29.28    112.55 o 
   3   8   9      382.23      342.23    101.57 o 
   4   8   9      733.35      836.37    129.02 o 
   5   8   9       48.57       58.56    168.37 o 
  -2   9   9       72.69       59.48     89.68 o 
  -1   9   9        3.51       46.67     86.93 o 
   0   9   9      232.50      309.29     97.91 o 
 -12   0  10      401.28      420.01    107.06 o 
 -10   0  10     1181.56     1218.86     64.05 o 
  -8   0  10     1986.40     2057.98     52.16 o 
  -6   0  10     6767.92     6502.44     55.82 o 
  -4   0  10    18207.30    18328.72    274.52 o 
  -2   0  10     5237.66     5188.41     31.11 o 
   0   0  10      939.59      993.76     32.03 o 
   2   0  10     2727.63     2705.84     54.90 o 
   4   0  10     6878.11     6862.06    209.55 o 
   6   0  10     1248.67     1150.23     75.95 o 
   8   0  10     1396.49     1565.67     74.12 o 
  10   0  10       48.70       88.76     62.22 o 
 -13   1  10       30.04       39.70     78.61 o 
 -12   1  10      542.79      467.57     87.46 o 
 -11   1  10      878.60      867.09     64.02 o 
 -10   1  10        3.47       16.79     56.90 o 
  -9   1  10     1719.99     1683.94     52.40 o 
  -8   1  10        0.50        0.68     63.74 o 
  -7   1  10      350.20      345.53     35.57 o 
  -6   1  10     2340.39     2226.03     50.95 o 
  -5   1  10     6357.62     6380.13     88.85 o 
  -4   1  10      291.74      292.19     31.21 o 
  -3   1  10     6623.42     6562.24     70.67 o 
  -2   1  10     4199.16     4104.18     91.96 o 
  -1   1  10      139.59      147.81     20.63 o 
   0   1  10     2060.04     2117.01     40.97 o 
   1   1  10      952.16      981.17     19.78 o 
   2   1  10      667.39      715.74     19.96 o 
   3   1  10     1148.49     1144.09     32.35 o 
   4   1  10      489.95      466.72     36.81 o 
   5   1  10       90.50       84.25     33.14 o 
   6   1  10     1933.69     1953.13     80.88 o 
   7   1  10     2056.98     2072.83     80.35 o 
   8   1  10       19.62       15.90     55.60 o 
   9   1  10      989.96      970.90     68.89 o 
  10   1  10      204.16      180.70     54.71 o 
  11   1  10       10.74       30.40     66.38 o 
 -13   2  10     1198.09     1147.16    107.05 o 
 -12   2  10       12.34      -17.03     86.12 o 
 -11   2  10      900.48      940.27     73.53 o 
 -10   2  10      456.59      416.60     56.11 o 
  -9   2  10       12.86      -30.57     50.36 o 
  -8   2  10      133.19      122.73     45.51 o 
  -7   2  10      786.01      822.13     43.24 o 
  -6   2  10     3756.69     3652.49     70.03 o 
  -5   2  10     1261.10     1174.58     35.15 o 
  -4   2  10      286.10      321.07     27.41 o 
  -3   2  10     2213.99     2194.77     35.78 o 
  -2   2  10      565.38      524.94     28.37 o 
  -1   2  10     6611.02     6386.26    108.89 o 
   0   2  10      907.21      918.46     22.87 o 
   1   2  10       28.86       11.46     24.94 o 
   2   2  10      689.01      624.66     42.55 o 
   3   2  10        6.08       11.53     21.96 o 
   4   2  10        9.12       19.29     31.57 o 
   5   2  10     8986.74     9727.75    630.02 o 
   6   2  10      448.16      387.47     44.47 o 
   7   2  10     4297.20     4200.11    157.21 o 
   8   2  10      127.54      101.18     50.63 o 
   9   2  10      102.35      158.58     63.96 o 
  10   2  10      140.17      190.38     60.83 o 
 -12   3  10      894.95     1027.63    128.06 o 
 -11   3  10      769.63      687.85     74.96 o 
 -10   3  10      255.56      326.49     61.36 o 
  -9   3  10       17.16       44.02     47.29 o 
  -8   3  10       32.86       48.20     48.46 o 
  -7   3  10       72.50       80.53     39.11 o 
  -6   3  10     1450.80     1456.22     52.30 o 
  -5   3  10      339.95      345.56     39.22 o 
  -4   3  10       20.85        1.50     42.65 o 
  -3   3  10     2657.87     2634.67     67.26 o 
  -2   3  10     5836.52     5934.13     72.97 o 
  -1   3  10      416.35      434.89     23.05 o 
   0   3  10     7165.74     7560.28    220.53 o 
   1   3  10      263.78      282.27     27.49 o 
   2   3  10       40.43       46.58     13.33 o 
   3   3  10     1839.57     1862.56     34.12 o 
   4   3  10     1912.06     1925.82     64.05 o 
   5   3  10      665.85      711.00     92.42 o 
   6   3  10     2756.57     2852.25    137.26 o 
   7   3  10      618.74      604.86     65.88 o 
   8   3  10       70.37      204.86    106.15 o 
   9   3  10       37.76       22.24     63.88 o 
  10   3  10       35.19       51.54     73.16 o 
 -12   4  10      323.47      428.80     93.25 o 
 -11   4  10      751.93      752.52     80.71 o 
 -10   4  10       41.12       66.05     70.37 o 
  -9   4  10      836.53      835.76     94.25 o 
  -8   4  10       93.62      121.41     83.70 o 
  -7   4  10       60.78       71.54     45.69 o 
  -6   4  10        7.55       22.49     47.48 o 
  -5   4  10       19.79       70.98     43.92 o 
  -4   4  10     8883.26     8906.62    155.66 o 
  -3   4  10      490.65      527.03     41.99 o 
  -2   4  10     2087.37     2249.67     69.89 o 
  -1   4  10       24.19       12.46     23.29 o 
   0   4  10      521.89      524.81     28.35 o 
   1   4  10     1582.90     1557.66     36.14 o 
   2   4  10       41.95       64.05     53.99 o 
   3   4  10      830.84      865.65     72.29 o 
   4   4  10     2147.68     2158.63    171.12 o 
   5   4  10       84.56      139.09     83.27 o 
   6   4  10       16.79       14.64    112.55 o 
   7   4  10      273.61      232.43    107.06 o 
   8   4  10     1677.26     1740.45    129.02 o 
   9   4  10      124.79      107.98    115.30 o 
 -11   5  10      410.15      416.34     90.03 o 
 -10   5  10      543.31      564.50     83.40 o 
  -9   5  10      253.40      251.96     74.24 o 
  -8   5  10        5.45       28.06     59.75 o 
  -7   5  10      631.60      756.47     62.22 o 
  -6   5  10      796.04      820.12     48.38 o 
  -5   5  10     1653.29     1718.82     57.49 o 
  -4   5  10      550.23      578.88     51.45 o 
  -3   5  10     2157.39     2266.32     74.11 o 
  -2   5  10      640.35      639.41     38.91 o 
  -1   5  10       10.63       21.42     34.56 o 
   0   5  10     1311.28     1317.69     96.08 o 
   1   5  10        0.37       -0.92     58.56 o 
   2   5  10     1435.15     1449.46     86.93 o 
   3   5  10      642.63      675.32     75.04 o 
   4   5  10       84.70      103.40     94.25 o 
   5   5  10       57.56       65.88    110.72 o 
   6   5  10      415.02      401.71    129.02 o 
   7   5  10      750.37      792.44    139.09 o 
   8   5  10       48.42       81.44    133.60 o 
   9   5  10      266.90      363.28    125.36 o 
 -10   6  10       20.02       25.70     83.92 o 
  -9   6  10      197.08      225.15     67.87 o 
  -8   6  10     1101.24     1066.79     83.66 o 
  -7   6  10       76.97       50.84     69.70 o 
  -6   6  10      655.50      695.12     71.17 o 
  -5   6  10      610.12      678.14     61.85 o 
  -4   6  10     1356.32     1419.84     62.44 o 
  -3   6  10      743.26      788.21     59.33 o 
  -2   6  10      911.74      777.90     68.63 o 
  -1   6  10     1004.63      995.70     85.56 o 
   0   6  10     2070.09     2092.75    101.57 o 
   1   6  10      960.26      764.08    177.52 o 
   2   6  10      119.97      117.13     67.71 o 
   3   6  10      298.61      340.40     64.05 o 
   4   6  10      174.84      203.14     95.17 o 
   5   6  10     1139.99     1124.61    115.30 o 
   6   6  10       31.80      -11.90    112.55 o 
   7   6  10      141.86      188.50     90.59 o 
  -8   7  10      249.77      231.42     97.11 o 
  -7   7  10     1002.83     1030.25     81.11 o 
  -6   7  10      205.87      188.92     56.87 o 
  -5   7  10       64.50       75.40     47.55 o 
  -4   7  10        9.26       19.00     49.47 o 
  -3   7  10       34.95       44.97     49.74 o 
  -2   7  10     1404.71     1464.10    107.98 o 
  -1   7  10      545.75      568.25     78.70 o 
   0   7  10       12.83       27.45     73.21 o 
   1   7  10      348.65      375.18    107.98 o 
   2   7  10      386.97      368.77     65.88 o 
   3   7  10      611.25      622.24     86.93 o 
   4   7  10      253.95      295.57    132.68 o 
   5   7  10      668.70      681.72    130.85 o 
   6   7  10      688.45      764.99    118.04 o 
  -6   8  10       28.44      -12.30     52.81 o 
  -5   8  10        1.61      -20.20     65.09 o 
  -4   8  10      154.74      120.41     61.79 o 
  -3   8  10        5.37       17.39     65.88 o 
  -2   8  10      253.63      261.71     86.02 o 
  -1   8  10       12.52      -14.64     85.10 o 
   0   8  10      586.15      526.16     86.02 o 
   1   8  10      259.99      244.32     72.29 o 
   2   8  10       40.42       35.69     94.25 o 
   3   8  10      304.35      409.03    129.02 o 
   4   8  10      361.09      407.20    171.12 o 
 -13   0  11      357.73      329.42    104.32 o 
 -11   0  11      266.40      312.04     97.91 o 
  -9   0  11     1763.09     1890.52     63.14 o 
  -7   0  11     1369.74     1411.94     97.00 o 
  -5   0  11     2453.96     2424.92     48.50 o 
  -3   0  11      638.59      615.84     45.75 o 
  -1   0  11      248.34      262.62     25.62 o 
   1   0  11     2349.36     2463.35     53.99 o 
   3   0  11     4994.85     4813.23     51.24 o 
   5   0  11     9985.87     9837.85    193.99 o 
   7   0  11      809.92      742.12     60.39 o 
   9   0  11      210.79      135.43     75.95 o 
 -13   1  11        5.55       -6.64     79.20 o 
 -12   1  11      532.28      543.58     78.87 o 
 -11   1  11       28.29       43.34     63.43 o 
 -10   1  11      363.32      343.36     54.60 o 
  -9   1  11      243.06      231.93     54.44 o 
  -8   1  11     7191.77     7012.84     75.41 o 
  -7   1  11      197.86      187.59     40.41 o 
  -6   1  11     4810.30     4573.32     71.39 o 
  -5   1  11     3568.46     3535.92     54.29 o 
  -4   1  11      110.33      137.64     28.45 o 
  -3   1  11      609.02      607.84     24.35 o 
  -2   1  11       16.27       13.14     25.74 o 
  -1   1  11      208.75      174.56     19.08 o 
   0   1  11     1655.91     1736.82     28.27 o 
   1   1  11     4459.21     4482.20     64.58 o 
   2   1  11       52.50       73.36     21.62 o 
   3   1  11     4667.59     4727.74    157.39 o 
   4   1  11     2271.88     2297.54     63.51 o 
   5   1  11      130.00      150.22     34.38 o 
   6   1  11      217.94      243.09     36.38 o 
   7   1  11      235.99      229.04     44.38 o 
   8   1  11       10.28       32.37     34.48 o 
   9   1  11      424.94      364.00     60.82 o 
  10   1  11      273.68      280.96     64.97 o 
 -12   2  11        9.45       27.27     65.96 o 
 -11   2  11      353.78      313.75     78.78 o 
 -10   2  11     1455.19     1428.22     79.83 o 
  -9   2  11      476.61      547.37     50.98 o 
  -8   2  11      437.50      430.56     50.34 o 
  -7   2  11      436.37      455.13     45.31 o 
  -6   2  11     5490.11     5346.87    100.97 o 
  -5   2  11     2032.55     1999.63     53.65 o 
  -4   2  11     4098.83     4085.81     72.38 o 
  -3   2  11     1070.64     1046.22     42.15 o 
  -2   2  11       63.19       54.51     22.62 o 
  -1   2  11      151.66      159.29     25.28 o 
   0   2  11      350.19      353.45     22.65 o 
   1   2  11      238.34      219.37     35.96 o 
   2   2  11    10192.74     9574.96    656.56 o 
   3   2  11        2.29       -4.65     24.35 o 
   4   2  11     1114.78     1061.27     32.44 o 
   5   2  11       34.71       30.95     26.16 o 
   6   2  11      907.93      961.98     53.03 o 
   7   2  11      820.48      716.18     56.73 o 
   8   2  11        2.39       31.11     90.59 o 
   9   2  11        5.06        5.49     87.85 o 
  10   2  11      308.88      313.34     57.58 o 
 -12   3  11       30.20       51.63    102.43 o 
 -11   3  11       21.91       20.97     92.41 o 
 -10   3  11        5.50       36.21     63.08 o 
  -9   3  11      379.85      369.11     60.91 o 
  -8   3  11      270.80      305.10     43.30 o 
  -7   3  11      328.49      385.40     47.41 o 
  -6   3  11     1485.99     1497.21     52.17 o 
  -5   3  11     3662.55     3614.43     67.46 o 
  -4   3  11      240.99      251.27     44.30 o 
  -3   3  11     1918.50     1859.96     37.55 o 
  -2   3  11      163.76      172.85     25.55 o 
  -1   3  11        7.11       20.40     25.41 o 
   0   3  11     2347.05     2443.60     51.58 o 
   1   3  11     7301.22     7586.31    143.27 o 
   2   3  11      401.66      415.10     21.50 o 
   3   3  11     6175.52     6245.08     52.62 o 
   4   3  11      879.48      914.87     20.68 o 
   5   3  11        0.73        0.84     21.55 o 
   6   3  11        0.87       13.73    112.55 o 
   7   3  11       57.55       65.88    123.53 o 
   8   3  11      682.49      610.35    118.96 o 
   9   3  11      451.81      434.66     98.83 o 
  10   3  11        9.56      -26.54     96.08 o 
 -11   4  11        0.24       -6.46     81.61 o 
 -10   4  11       68.01      135.46     84.41 o 
  -9   4  11       72.94       94.03     92.62 o 
  -8   4  11       64.46       79.06     62.55 o 
  -7   4  11     4256.85     4230.09     86.80 o 
  -6   4  11      666.33      672.71     62.89 o 
  -5   4  11       46.07       63.37     40.45 o 
  -4   4  11      121.33      144.92     35.71 o 
  -3   4  11      712.27      718.64     44.63 o 
  -2   4  11     2713.45     2868.73     86.38 o 
  -1   4  11     1354.25     1419.16     26.08 o 
   0   4  11     1710.86     1707.08     35.43 o 
   1   4  11     2521.64     2501.12     15.37 o 
   2   4  11      220.73      208.84      9.08 o 
   3   4  11     1849.43     1842.02    107.06 o 
   4   4  11        7.51       21.96     81.44 o 
   5   4  11     3355.97     3237.49    233.34 o 
   6   4  11      270.47      260.79     98.83 o 
   7   4  11      222.94      255.30     96.08 o 
   8   4  11       10.47       33.86    125.36 o 
   9   4  11        4.84        8.24    125.36 o 
 -10   5  11      776.65      829.65     96.96 o 
  -9   5  11       11.78        3.56     85.48 o 
  -8   5  11     1831.03     1772.29    110.72 o 
  -7   5  11       34.37       30.20     97.91 o 
  -6   5  11     2006.55     1974.71    116.21 o 
  -5   5  11      117.29      145.19     43.30 o 
  -4   5  11       58.83       66.00     42.37 o 
  -3   5  11      844.85      826.51     59.10 o 
  -2   5  11       41.74       36.39     27.62 o 
  -1   5  11      331.96      346.11     42.32 o 
   0   5  11      259.95      230.10     26.08 o 
   1   5  11       39.26      104.32     64.97 o 
   2   5  11        3.24       15.56     57.65 o 
   3   5  11      403.56      330.34     67.71 o 
   4   5  11      999.14     1079.77    119.87 o 
   5   5  11       86.56       86.02     96.08 o 
   6   5  11      496.30      583.81    129.94 o 
   7   5  11      241.94      269.94    131.77 o 
   8   5  11       45.46       35.69    121.70 o 
  -9   6  11      101.28      108.26     89.04 o 
  -8   6  11       49.29       23.91     75.80 o 
  -7   6  11      432.74      416.68     64.60 o 
  -6   6  11      258.73      328.88     68.75 o 
  -5   6  11      323.17      377.69     55.28 o 
  -4   6  11     1880.30     1952.10     98.55 o 
  -3   6  11     1281.18     1263.69     52.38 o 
  -2   6  11      521.48      470.98     45.30 o 
  -1   6  11        3.28        5.51     42.08 o 
   0   6  11      108.68       88.76     59.48 o 
   1   6  11      118.70      140.92     59.48 o 
   2   6  11     1036.18      986.44     70.46 o 
   3   6  11       90.43      135.43     67.71 o 
   4   6  11      351.31      300.14    134.51 o 
   5   6  11      203.45      170.20    145.50 o 
   6   6  11      414.62      441.98     85.10 o 
   7   6  11      215.45      243.41    149.16 o 
  -8   7  11       30.65       88.69     67.31 o 
  -7   7  11        5.58      -18.13     76.29 o 
  -6   7  11        0.12      -26.23     78.18 o 
  -5   7  11      100.08       99.47     57.37 o 
  -4   7  11     1008.58     1020.37     68.87 o 
  -3   7  11       19.45       15.19     53.74 o 
  -2   7  11      246.90      289.16     62.22 o 
  -1   7  11      710.81      672.57     70.46 o 
   0   7  11      650.32      638.71     66.80 o 
   1   7  11      263.43      376.09     76.87 o 
   2   7  11      163.55      198.57     72.29 o 
   3   7  11      873.14      892.19    123.53 o 
   4   7  11      274.67      247.07    116.21 o 
   5   7  11      156.20      141.83    109.81 o 
  -5   8  11        0.43        0.24     58.56 o 
  -4   8  11      615.77      612.45     52.23 o 
  -3   8  11      333.90      352.30    110.72 o 
  -2   8  11      408.34      419.10     87.85 o 
  -1   8  11      721.64      678.06     82.36 o 
   0   8  11      286.50      304.72    107.06 o 
   1   8  11      494.40      496.88     89.68 o 
   2   8  11        2.96       50.33     92.42 o 
   3   8  11        2.11       43.92    146.41 o 
 -12   0  12     1884.58     1739.54    129.94 o 
 -10   0  12     4908.33     4747.35    150.07 o 
  -8   0  12      449.24      487.73     59.48 o 
  -6   0  12      565.26      583.81     42.09 o 
  -4   0  12     1220.63     1208.80     40.26 o 
  -2   0  12     1418.72     1386.32     46.67 o 
   0   0  12     6379.17     6404.53    108.89 o 
   2   0  12    10061.56    10254.20    117.13 o 
   4   0  12       22.91       26.54     42.09 o 
   6   0  12       31.94       40.26     51.24 o 
   8   0  12     4035.26     3632.80    113.47 o 
  10   0  12      538.01      480.41     61.31 o 
 -12   1  12       16.48       34.79     72.32 o 
 -11   1  12     1322.52     1249.05     85.04 o 
 -10   1  12      571.27      583.52     74.63 o 
  -9   1  12      958.51      917.25     65.39 o 
  -8   1  12     1738.60     1809.34     86.47 o 
  -7   1  12      254.69      238.87     49.41 o 
  -6   1  12      122.85      107.56     36.81 o 
  -5   1  12        0.82       29.70     29.18 o 
  -4   1  12       13.74       29.00     28.53 o 
  -3   1  12     1309.57     1316.45     34.87 o 
  -2   1  12     3345.29     3313.25     46.13 o 
  -1   1  12      352.74      372.48     26.91 o 
   0   1  12     2382.44     2398.63     45.36 o 
   1   1  12    13336.40    13562.01    158.27 o 
   2   1  12      157.07      160.67     23.14 o 
   3   1  12      203.37      193.75     31.79 o 
   4   1  12       13.19       20.92     34.09 o 
   5   1  12       13.47       13.61     31.87 o 
   6   1  12      982.53      971.61     40.14 o 
   7   1  12      895.61      864.15     51.68 o 
   8   1  12        4.58       23.41     52.76 o 
   9   1  12      783.28      791.53     76.87 o 
  10   1  12      522.22      435.57     98.83 o 
 -12   2  12       64.49      133.60     85.05 o 
 -11   2  12        0.57      -12.49     80.50 o 
 -10   2  12      218.64      289.89     79.36 o 
  -9   2  12     1520.92     1491.70     54.45 o 
  -8   2  12      337.71      362.66     47.87 o 
  -7   2  12     1541.58     1576.12     48.96 o 
  -6   2  12       62.33       45.20     34.92 o 
  -5   2  12      389.75      397.84     32.53 o 
  -4   2  12       85.98       99.89     32.44 o 
  -3   2  12     2691.93     2596.59    142.75 o 
  -2   2  12      292.85      265.49     25.50 o 
  -1   2  12    14074.92    13830.10    527.99 o 
   0   2  12       55.25       57.87     23.45 o 
   1   2  12      496.51      466.20     41.94 o 
   2   2  12      678.19      631.28     65.43 o 
   3   2  12     2886.52     2713.27     81.42 o 
   4   2  12      730.08      750.58     36.35 o 
   5   2  12        4.07        8.87     50.28 o 
   6   2  12       25.27       27.69     23.75 o 
   7   2  12      691.18      611.61     34.56 o 
   8   2  12       57.19       53.99     86.02 o 
   9   2  12      217.70      223.28     97.00 o 
 -12   3  12        3.05       -6.72     84.46 o 
 -11   3  12       13.18       45.00     74.93 o 
 -10   3  12     1100.20     1136.54     72.99 o 
  -9   3  12       43.92       33.73     57.30 o 
  -8   3  12     1557.19     1528.24     83.56 o 
  -7   3  12       71.41      103.75     47.02 o 
  -6   3  12      292.53      268.65     43.73 o 
  -5   3  12        3.23       16.37     39.96 o 
  -4   3  12      397.36      397.86     42.65 o 
  -3   3  12      893.35      883.86     38.43 o 
  -2   3  12     2528.16     2607.58     54.67 o 
  -1   3  12      349.17      356.07     31.14 o 
   0   3  12     1183.66     1249.40     60.22 o 
   1   3  12      498.38      526.52     37.51 o 
   2   3  12       10.30       31.55     17.85 o 
   3   3  12      406.13      336.74     60.39 o 
   4   3  12        6.27       14.20     20.97 o 
   5   3  12     1385.45     1272.56     46.97 o 
   6   3  12       35.45       65.88     90.59 o 
   7   3  12      116.24       76.87    101.57 o 
   8   3  12       52.25      110.72    117.13 o 
   9   3  12      289.35      294.65    119.87 o 
 -11   4  12       59.20       69.19     79.55 o 
 -10   4  12     1180.20     1125.32     79.58 o 
  -9   4  12       38.71       64.44     83.61 o 
  -8   4  12       11.93       36.90     54.60 o 
  -7   4  12      591.33      590.12     60.35 o 
  -6   4  12      430.08      408.33     51.41 o 
  -5   4  12     5551.39     5487.80    135.89 o 
  -4   4  12      684.02      653.53     38.59 o 
  -3   4  12     1356.76     1332.43     59.18 o 
  -2   4  12     1015.90     1049.23     51.24 o 
  -1   4  12     1142.06     1165.32     47.13 o 
   0   4  12     2931.06     2947.53     51.48 o 
   1   4  12      783.38      753.69     40.72 o 
   2   4  12     1294.78     1205.55     61.31 o 
   3   4  12      572.52      568.84     28.82 o 
   4   4  12      296.73      331.25     71.37 o 
   5   4  12       41.90       69.54     93.34 o 
   6   4  12      205.41      166.54    107.98 o 
   7   4  12      163.15      193.08     97.00 o 
   8   4  12     1322.18     1364.36    132.68 o 
 -10   5  12       29.29      -15.26     85.08 o 
  -9   5  12      429.96      457.68     98.49 o 
  -8   5  12      418.85      447.21     55.48 o 
  -7   5  12      107.34      150.12     56.94 o 
  -6   5  12       57.19       65.71     70.18 o 
  -5   5  12       26.48       25.95     58.56 o 
  -4   5  12     1230.54     1240.05     99.27 o 
  -3   5  12      354.52      374.90     71.88 o 
  -2   5  12      344.07      330.74     42.13 o 
  -1   5  12      584.87      571.40     32.66 o 
   0   5  12     1497.87     1337.18     83.73 o 
   1   5  12     1367.35     1456.78     99.74 o 
   2   5  12      577.25      601.20     85.10 o 
   3   5  12     1310.91     1337.82     79.61 o 
   4   5  12      203.50      231.51     97.00 o 
   5   5  12       72.67       56.73    116.21 o 
   6   5  12     1644.76     1573.91    168.37 o 
   7   5  12      206.57      251.64    108.89 o 
  -9   6  12      307.38      323.18     77.09 o 
  -8   6  12      225.52      235.20     62.12 o 
  -7   6  12      168.21      151.87     67.79 o 
  -6   6  12      224.27      226.30     72.19 o 
  -5   6  12     1044.16     1025.03     64.70 o 
  -4   6  12      114.08      101.25     47.07 o 
  -3   6  12      811.94      816.36     51.07 o 
  -2   6  12      248.38      221.45     22.91 o 
  -1   6  12     1544.84     1304.09    251.64 o 
   0   6  12      401.50      341.32    106.15 o 
   1   6  12        8.67       81.44     97.00 o 
   2   6  12      145.54      178.44     86.93 o 
   3   6  12      791.86      838.20     71.37 o 
   4   6  12      874.85      853.75    148.24 o 
   5   6  12      287.38      354.13     85.10 o 
   6   6  12      780.98      797.02    168.37 o 
  -7   7  12      272.90      274.28     70.19 o 
  -6   7  12      135.78      218.63     66.36 o 
  -5   7  12       26.44      -53.22     60.20 o 
  -4   7  12       53.46       20.40     47.83 o 
  -3   7  12      389.74      421.33     55.16 o 
  -2   7  12      193.03      222.36     73.21 o 
  -1   7  12       77.83      189.42     69.54 o 
   0   7  12      937.00      925.13     73.21 o 
   1   7  12      279.71      279.09     73.21 o 
   2   7  12       10.77       10.98     75.95 o 
   3   7  12      301.64      294.65     92.42 o 
   4   7  12      104.98      126.28    139.09 o 
  -4   8  12       93.70      100.26     54.33 o 
  -3   8  12     1347.32     1305.80    103.40 o 
  -2   8  12       94.68       90.59     94.25 o 
  -1   8  12       45.56       29.28     91.51 o 
   0   8  12       19.05        9.15     83.27 o 
   1   8  12      194.82      269.03    108.89 o 
 -11   0  13       17.11       50.33     79.61 o 
  -9   0  13       35.50       46.67     63.14 o 
  -7   0  13      614.87      591.13     52.16 o 
  -5   0  13       14.65      -18.30     50.33 o 
  -3   0  13     8611.09     8793.76    105.23 o 
  -1   0  13     4251.56     4332.82     64.97 o 
   1   0  13     2420.41     2320.60     90.59 o 
   3   0  13       91.49      127.19     43.01 o 
   5   0  13     2824.06     2789.11     97.00 o 
   7   0  13       86.87       87.85     65.88 o 
   9   0  13      800.00      779.63    104.32 o 
 -12   1  13        5.55       55.36     80.97 o 
 -11   1  13      469.60      466.97     69.31 o 
 -10   1  13       31.41       14.17     71.81 o 
  -9   1  13      103.35      124.73     51.65 o 
  -8   1  13       98.53       90.21     46.26 o 
  -7   1  13      263.02      270.57     45.93 o 
  -6   1  13       45.61       24.97     40.75 o 
  -5   1  13     2523.92     2533.83     54.31 o 
  -4   1  13     1662.74     1682.15     42.08 o 
  -3   1  13      974.16      975.22     38.42 o 
  -2   1  13     6251.46     6198.05     64.14 o 
  -1   1  13     1390.95     1394.51     37.59 o 
   0   1  13       21.82        3.08     23.52 o 
   1   1  13       33.81       42.22     27.73 o 
   2   1  13     4934.77     4967.70     48.54 o 
   3   1  13     1535.72     1596.89     57.65 o 
   4   1  13     1688.58     1664.91     56.28 o 
   5   1  13       39.68       61.46     48.41 o 
   6   1  13     1375.52     1336.37     59.80 o 
   7   1  13     1489.02     1302.89    114.51 o 
   8   1  13      159.77      212.04     41.31 o 
   9   1  13       30.92       22.88     87.85 o 
 -12   2  13     1211.66     1227.06    102.37 o 
 -11   2  13       20.33       25.41     79.58 o 
 -10   2  13      756.66      800.27     69.16 o 
  -9   2  13      116.03       68.19     60.43 o 
  -8   2  13       18.17      -17.51     47.22 o 
  -7   2  13      135.06      115.37     57.37 o 
  -6   2  13     1418.55     1376.14     43.52 o 
  -5   2  13      387.93      404.56     49.74 o 
  -4   2  13     8530.01     8358.59    117.12 o 
  -3   2  13      285.59      287.33     26.06 o 
  -2   2  13       23.86       22.43     35.43 o 
  -1   2  13      646.21      632.63     36.67 o 
   0   2  13     2094.19     2012.70     89.68 o 
   1   2  13      167.45      176.71     35.43 o 
   2   2  13      498.77      506.01     32.71 o 
   3   2  13      370.16      345.66     16.01 o 
   4   2  13      399.54      400.31     29.44 o 
   5   2  13        2.78       -1.31     30.39 o 
   6   2  13     2222.26     2156.28     39.90 o 
   7   2  13        8.68        9.66     33.12 o 
   8   2  13     1609.87     1685.55    131.77 o 
   9   2  13        0.57      -40.26     88.76 o 
 -11   3  13     1038.82     1055.07     71.76 o 
 -10   3  13      313.13      391.48     63.37 o 
  -9   3  13      782.76      713.60     63.53 o 
  -8   3  13       53.03       50.67     59.52 o 
  -7   3  13     1397.95     1352.93     58.85 o 
  -6   3  13      924.12      906.01     52.40 o 
  -5   3  13     3126.85     3111.46     76.59 o 
  -4   3  13      478.25      478.95     41.10 o 
  -3   3  13     2221.14     2163.16     93.34 o 
  -2   3  13     1368.72     1379.35     43.84 o 
  -1   3  13      456.97      466.96     28.55 o 
   0   3  13      208.86      230.37     37.00 o 
   1   3  13      130.89      132.07     40.46 o 
   2   3  13     2111.41     2237.17     52.16 o 
   3   3  13      338.03      336.19     22.93 o 
   4   3  13     3049.66     2928.48     29.54 o 
   5   3  13      110.32       95.57     25.18 o 
   6   3  13      508.48      519.76     81.44 o 
   7   3  13     1801.85     1749.60    140.92 o 
   8   3  13      208.86      230.60    106.15 o 
 -11   4  13       20.48       38.04     77.19 o 
 -10   4  13      355.93      456.49     89.59 o 
  -9   4  13       43.97       35.13     58.48 o 
  -8   4  13      806.76      830.23     54.04 o 
  -7   4  13      380.47      413.46     56.28 o 
  -6   4  13       58.17       59.58     63.02 o 
  -5   4  13        0.13       -1.84     44.34 o 
  -4   4  13      497.71      495.67     49.43 o 
  -3   4  13     3773.51     3854.90     66.51 o 
  -2   4  13      108.59      108.05     39.79 o 
  -1   4  13      771.21      850.09     47.24 o 
   0   4  13        1.28        8.45     32.10 o 
   1   4  13      572.56      559.11     15.24 o 
   2   4  13      133.14      119.63     14.31 o 
   3   4  13        4.97       -2.37     24.91 o 
   4   4  13      230.64      201.31     67.71 o 
   5   4  13     2367.48     2495.38    152.82 o 
   6   4  13       35.03       47.58    116.21 o 
   7   4  13       78.45       67.71    116.21 o 
   8   4  13      132.14      129.94    114.38 o 
 -10   5  13       41.28       -5.11     93.10 o 
  -9   5  13      234.37      186.50    105.46 o 
  -8   5  13        0.19       25.02     57.29 o 
  -7   5  13      344.91      353.33     62.63 o 
  -6   5  13      182.85      191.30     68.04 o 
  -5   5  13      372.19      356.55     57.36 o 
  -4   5  13      628.12      653.01     41.32 o 
  -3   5  13       64.51       54.26     36.46 o 
  -2   5  13     1198.62     1265.29     50.79 o 
  -1   5  13     1013.15     1025.83     50.46 o 
   0   5  13     1349.36     1220.98     43.98 o 
   1   5  13        2.78        7.32     72.29 o 
   2   5  13        3.02       19.22     73.21 o 
   3   5  13     1483.82     1476.00    116.21 o 
   4   5  13     1824.29     1780.71    140.00 o 
   5   5  13       37.36       70.46    119.87 o 
   6   5  13      189.03      278.18     97.00 o 
   7   5  13       79.42       95.17    118.04 o 
  -8   6  13      210.84      205.35     72.81 o 
  -7   6  13      163.51      161.16     56.25 o 
  -6   6  13      498.04      529.73     52.61 o 
  -5   6  13      502.31      523.39     67.43 o 
  -4   6  13      270.21      273.44     60.35 o 
  -3   6  13      359.75      331.86     62.62 o 
  -2   6  13        3.26      -18.50     49.41 o 
  -1   6  13      295.29      326.36     48.98 o 
   0   6  13       17.59       18.30     82.36 o 
   1   6  13     1078.33     1106.31    108.89 o 
   2   6  13      494.26      523.42     96.08 o 
   3   6  13      223.53      254.39    106.15 o 
   4   6  13      169.46       93.34     78.70 o 
   5   6  13        7.87       24.71     93.34 o 
  -6   7  13      414.86      438.57     70.92 o 
  -5   7  13     1031.53     1107.22     83.73 o 
  -4   7  13      170.17      158.97     44.59 o 
  -3   7  13       97.36       49.80     54.98 o 
  -2   7  13      138.46      170.20     78.70 o 
  -1   7  13       66.34       83.27     80.53 o 
   0   7  13      956.62      994.67     95.17 o 
   1   7  13       44.93       90.59     75.95 o 
   2   7  13      820.05      843.69     87.85 o 
   3   7  13      116.60      105.23    121.70 o 
  -1   8  13       36.55       -5.49    100.66 o 
 -12   0  14      114.76      188.50     90.59 o 
 -10   0  14        9.15       -1.83     79.61 o 
  -8   0  14      637.53      661.59     63.14 o 
  -6   0  14     8691.57     8682.12    160.14 o 
  -4   0  14     4423.78     4139.75    141.83 o 
  -2   0  14       93.52      107.98     36.60 o 
   0   0  14     3669.59     3732.54     58.56 o 
   2   0  14     3305.51     3476.33    102.49 o 
   4   0  14      139.46      124.45     57.65 o 
   6   0  14     1744.99     1707.51    146.41 o 
   8   0  14       96.79       49.41     82.36 o 
 -12   1  14        5.81        3.48     83.27 o 
 -11   1  14       18.40       43.73     78.43 o 
 -10   1  14      185.47      181.33     65.79 o 
  -9   1  14       21.00        3.60     49.41 o 
  -8   1  14     1102.26     1102.58     57.02 o 
  -7   1  14      571.72      560.85     65.39 o 
  -6   1  14      112.77      126.65     53.52 o 
  -5   1  14     2695.75     2746.94     54.31 o 
  -4   1  14      835.66      831.79     45.92 o 
  -3   1  14      330.86      345.20     28.79 o 
  -2   1  14       10.24        2.88     30.49 o 
  -1   1  14      175.40      204.15     34.22 o 
   0   1  14      207.93      234.14     25.63 o 
   1   1  14     1332.13     1340.13     50.79 o 
   2   1  14     1757.71     1803.08     45.53 o 
   3   1  14     3829.04     3886.67     61.77 o 
   4   1  14     2159.54     2076.72     99.28 o 
   5   1  14      725.34      690.22     42.05 o 
   6   1  14        9.99        8.74     41.76 o 
   7   1  14      417.06      340.81     59.14 o 
   8   1  14      138.49      152.86     40.32 o 
 -11   2  14      268.74      295.96     69.91 o 
 -10   2  14       68.83       65.39     65.79 o 
  -9   2  14     1722.41     1653.63     54.04 o 
  -8   2  14      155.53      189.39     71.36 o 
  -7   2  14     2331.34     2401.79     72.77 o 
  -6   2  14      348.64      331.66     47.02 o 
  -5   2  14      552.53      577.41     48.59 o 
  -4   2  14      547.17      504.23     38.95 o 
  -3   2  14     1506.51     1459.10     52.27 o 
  -2   2  14      142.70      158.55     33.21 o 
  -1   2  14     1558.03     1557.71     49.99 o 
   0   2  14      741.11      711.04     32.10 o 
   1   2  14      122.63      124.08     44.80 o 
   2   2  14       21.49       24.82     37.05 o 
   3   2  14     4505.15     4508.29     60.84 o 
   4   2  14       17.16       42.15     29.31 o 
   5   2  14     1695.14     1719.97     39.81 o 
   6   2  14        0.03        1.56     61.51 o 
   7   2  14      211.07      184.41     35.21 o 
   8   2  14        1.19       -2.75    103.40 o 
 -11   3  14       68.01       78.32     76.28 o 
 -10   3  14      763.44      743.36     59.57 o 
  -9   3  14       73.04      108.48     66.96 o 
  -8   3  14     1751.94     1774.29     75.18 o 
  -7   3  14      694.46      718.78     64.83 o 
  -6   3  14      616.97      672.17     55.82 o 
  -5   3  14      362.15      323.40     45.45 o 
  -4   3  14       74.79       95.17     44.00 o 
  -3   3  14     1101.59     1082.16     55.25 o 
  -2   3  14      126.91      144.76     33.42 o 
  -1   3  14      264.17      286.08     31.21 o 
   0   3  14       11.79       14.55     36.06 o 
   1   3  14     4087.32     4132.78     66.44 o 
   2   3  14     1673.08     1653.89     27.36 o 
   3   3  14       17.03       22.92     22.75 o 
   4   3  14     1022.50     1025.79     28.53 o 
   5   3  14      308.47      286.94     48.50 o 
   6   3  14       96.37      109.39     27.05 o 
   7   3  14       23.48       11.90     95.17 o 
   8   3  14       15.45       23.79    105.23 o 
 -10   4  14       49.62       49.90     67.85 o 
  -9   4  14      220.88      213.82     63.08 o 
  -8   4  14      112.99       98.64     63.02 o 
  -7   4  14       34.12       40.25     52.54 o 
  -6   4  14     2101.42     2143.54     75.36 o 
  -5   4  14       52.62       59.73     51.94 o 
  -4   4  14      722.64      752.35     48.89 o 
  -3   4  14      154.51      137.11     53.42 o 
  -2   4  14        7.62        7.52     39.33 o 
  -1   4  14      259.55      230.98     34.92 o 
   0   4  14      447.40      477.20     63.43 o 
   1   4  14     1135.99     1099.55     19.36 o 
   2   4  14     2552.90     2258.39    202.69 o 
   3   4  14      626.14      519.77     64.05 o 
   4   4  14      107.67       85.10     80.53 o 
   5   4  14      353.90      355.04     98.83 o 
   6   4  14      645.61      709.17    107.98 o 
   7   4  14       85.08      104.32    128.11 o 
  -9   5  14       38.77       42.42    100.32 o 
  -8   5  14       82.00       84.77     65.31 o 
  -7   5  14      790.28      844.89     73.16 o 
  -6   5  14       11.29      -26.03     48.58 o 
  -5   5  14     1314.27     1351.31     72.90 o 
  -4   5  14      667.74      681.94     47.91 o 
  -3   5  14       73.03       79.17     49.37 o 
  -2   5  14       87.24      105.58     34.28 o 
  -1   5  14       31.80       44.61     55.16 o 
   0   5  14     1414.62     1320.32     15.46 o 
   1   5  14     2138.20     2217.20    118.04 o 
   2   5  14        0.35       21.96     71.37 o 
   3   5  14      202.51      291.91    109.81 o 
   4   5  14     1108.03     1085.27    119.87 o 
   5   5  14        7.31       35.69     97.00 o 
   6   5  14      500.68      635.97    129.94 o 
  -8   6  14      296.84      342.61     66.39 o 
  -7   6  14      112.14      134.18     67.19 o 
  -6   6  14      157.37      187.09     60.53 o 
  -5   6  14       74.06       35.46     69.20 o 
  -4   6  14      577.33      624.04     64.15 o 
  -3   6  14       92.36      100.52     53.32 o 
  -2   6  14     1644.22     1719.38     59.30 o 
  -1   6  14      344.90      381.58     77.78 o 
   0   6  14      216.16      280.92     96.08 o 
   1   6  14      374.53      405.37     94.25 o 
   2   6  14        0.33       90.59     89.68 o 
   4   6  14       41.14        5.49     86.93 o 
   5   6  14      279.48      258.05     93.34 o 
  -5   7  14       15.07       -3.22     58.48 o 
  -4   7  14        5.83       54.19     66.51 o 
  -3   7  14      754.60      755.69     55.94 o 
  -2   7  14       50.40      112.55     87.85 o 
  -1   7  14      251.13      283.67     94.25 o 
   0   7  14       88.04      166.54     92.42 o 
   1   7  14       52.10      -10.07    178.44 o 
   2   7  14        5.43       53.99     95.17 o 
 -11   0  15      599.55      650.61     85.10 o 
  -9   0  15     3363.71     3462.60     72.29 o 
  -7   0  15     1168.97     1176.77     68.63 o 
  -5   0  15       90.30      110.72     50.33 o 
  -3   0  15     6246.95     6011.05     72.29 o 
  -1   0  15     5403.85     5505.02    111.64 o 
   1   0  15      383.83      392.56     45.75 o 
   3   0  15      850.06      840.94     45.75 o 
   5   0  15      942.83      909.57     90.59 o 
   7   0  15        4.23       30.20     56.73 o 
 -11   1  15      293.23      330.56     80.51 o 
 -10   1  15     1429.95     1399.27     76.98 o 
  -9   1  15        6.18       11.03     50.90 o 
  -8   1  15     1096.22     1161.29     71.60 o 
  -7   1  15      369.09      374.86     40.63 o 
  -6   1  15      400.26      423.91     50.41 o 
  -5   1  15       24.96       21.74     40.75 o 
  -4   1  15      420.72      492.51     43.96 o 
  -3   1  15      160.03      172.32     36.88 o 
  -2   1  15     2565.77     2702.64     51.13 o 
  -1   1  15     2320.25     2293.96     64.49 o 
   0   1  15       35.10       28.78     27.04 o 
   1   1  15     3353.26     3381.05     69.67 o 
   2   1  15     1906.70     1954.93     54.85 o 
   3   1  15        1.59       10.59     30.76 o 
   4   1  15      268.98      297.94     39.33 o 
   5   1  15      113.30       96.19     54.69 o 
   6   1  15      183.70      154.61     39.43 o 
   7   1  15      823.24      807.50     46.22 o 
   8   1  15      281.30      233.76     44.43 o 
 -11   2  15       62.54       14.92     83.75 o 
 -10   2  15      378.16      288.78     59.57 o 
  -9   2  15       83.69       67.74     51.45 o 
  -8   2  15      240.30      278.20     58.23 o 
  -7   2  15      183.46      179.65     53.38 o 
  -6   2  15      347.27      361.78     65.05 o 
  -5   2  15        5.86       12.38     38.56 o 
  -4   2  15      196.18      227.68     39.22 o 
  -3   2  15      432.81      379.80     35.52 o 
  -2   2  15      381.88      386.37     33.14 o 
  -1   2  15        2.99       -6.19     34.49 o 
   0   2  15     3551.02     3685.08     65.25 o 
   1   2  15       34.48       44.31     42.65 o 
   2   2  15      383.15      392.72     27.76 o 
   3   2  15        0.16       15.68     38.76 o 
   4   2  15      287.42      270.31     27.08 o 
   5   2  15        3.46      -14.30     34.21 o 
   6   2  15      304.56      270.49     36.47 o 
   7   2  15       88.82      104.74     35.71 o 
 -10   3  15       67.25       93.09     59.80 o 
  -9   3  15       80.49       89.84     70.76 o 
  -8   3  15      170.49      224.33     55.96 o 
  -7   3  15      362.02      375.06     55.29 o 
  -6   3  15      606.00      536.39     57.04 o 
  -5   3  15      176.79      215.03     40.38 o 
  -4   3  15        5.99       31.10     41.06 o 
  -3   3  15       39.95       49.98     47.40 o 
  -2   3  15      738.07      736.44     64.67 o 
  -1   3  15     2456.70     2444.46     60.82 o 
   0   3  15        4.62       13.06     34.61 o 
   1   3  15     3867.79     3390.99    236.09 o 
   2   3  15     1334.46      736.60    447.92 o 
   3   3  15      698.03      658.71     52.62 o 
   4   3  15      100.29      127.88     26.41 o 
   5   3  15      106.39       83.00     28.28 o 
   6   3  15      721.22      624.81     83.27 o 
   7   3  15      376.95      424.59    112.55 o 
 -10   4  15        6.61      -49.36     79.90 o 
  -9   4  15     1019.24     1056.10     82.52 o 
  -8   4  15       81.69       75.85     84.81 o 
  -7   4  15       69.44       81.77     62.37 o 
  -6   4  15       40.07       45.62     69.15 o 
  -5   4  15        0.83       -3.27     52.13 o 
  -4   4  15      355.64      360.58     58.69 o 
  -3   4  15      941.81      968.99     40.66 o 
  -2   4  15      784.69      833.87     59.72 o 
  -1   4  15     2780.37     2888.44    108.89 o 
   0   4  15        4.90       14.58     40.73 o 
   1   4  15       93.37       97.30     18.06 o 
   2   4  15      179.16      143.23     48.04 o 
   3   4  15      772.00      643.24     97.45 o 
   4   4  15      710.98      677.15    118.96 o 
   5   4  15      161.52      157.39    132.68 o 
   6   4  15       63.77       71.37    113.47 o 
  -8   5  15     1195.48     1134.94     89.72 o 
  -7   5  15       64.19       58.37     81.31 o 
  -6   5  15      272.86      257.26     53.52 o 
  -5   5  15      718.37      692.38     64.70 o 
  -4   5  15      649.40      681.79     49.22 o 
  -3   5  15      823.95      843.09     46.90 o 
  -2   5  15      673.29      704.60     59.14 o 
  -1   5  15      103.80       99.53     38.94 o 
   0   5  15       52.78       63.10     42.09 o 
   1   5  15      123.66      150.07     78.70 o 
   2   5  15      248.93      240.66     86.93 o 
   3   5  15     1357.28     1401.88    122.62 o 
   4   5  15        3.32      -45.75    106.15 o 
   5   5  15       12.27       26.54    141.83 o 
  -7   6  15      182.27      150.56     78.68 o 
  -6   6  15      133.65      164.23    100.61 o 
  -5   6  15      376.32      383.92     68.29 o 
  -4   6  15      293.10      311.80     51.54 o 
  -3   6  15       78.50       82.32     43.31 o 
  -2   6  15       18.56      -28.98     54.08 o 
  -1   6  15       31.71       40.26    143.66 o 
   0   6  15     1558.79     1681.89    123.53 o 
   1   6  15       31.34      -26.54     92.42 o 
   2   6  15       34.65       29.28     87.85 o 
   3   6  15       10.94       33.86     85.10 o 
  -4   7  15      363.22      375.81     54.98 o 
  -3   7  15        2.41       24.51     57.58 o 
  -2   7  15      180.15      243.41    114.38 o 
  -1   7  15      217.44      293.74    103.40 o 
   0   7  15       21.32       73.21    116.21 o 
 -10   0  16      263.84      259.88    101.57 o 
  -8   0  16       44.44       58.56     66.80 o 
  -6   0  16     1475.14     1594.96     89.68 o 
  -4   0  16      219.54      303.80     67.71 o 
  -2   0  16      574.98      567.34     41.18 o 
   0   0  16      588.31      621.33     45.75 o 
   2   0  16       75.59       68.63     44.84 o 
   4   0  16      173.74      160.14     78.70 o 
   6   0  16     2632.10     2466.10    170.20 o 
 -11   1  16      980.37      997.05     94.69 o 
 -10   1  16       62.00      103.33     78.69 o 
  -9   1  16      168.65      145.32     60.13 o 
  -8   1  16       34.52        0.37     50.98 o 
  -7   1  16      712.05      689.46     57.90 o 
  -6   1  16        0.65        4.81     45.04 o 
  -5   1  16     2560.58     2482.21     70.00 o 
  -4   1  16     1691.28     1714.28     60.37 o 
  -3   1  16      111.50       91.96     39.47 o 
  -2   1  16      920.75      929.42     51.46 o 
  -1   1  16     1211.66     1220.80     39.17 o 
   0   1  16      413.44      399.57     27.36 o 
   1   1  16      169.89      170.26     40.63 o 
   2   1  16       11.77       33.96     33.41 o 
   3   1  16      200.30      192.66     32.92 o 
   4   1  16     1841.64     1773.18     57.68 o 
   5   1  16      799.99      748.77     89.68 o 
   6   1  16       40.61       16.59     41.13 o 
   7   1  16      611.07      595.18     48.00 o 
 -10   2  16      151.06      180.33     75.36 o 
  -9   2  16      347.00      332.97     51.22 o 
  -8   2  16      152.09      152.78     57.55 o 
  -7   2  16       19.72       35.91     48.12 o 
  -6   2  16       33.66       38.81     40.38 o 
  -5   2  16     1292.91     1267.16     49.51 o 
  -4   2  16      167.80      180.97     53.14 o 
  -3   2  16     6105.81     6008.89    117.80 o 
  -2   2  16       84.38       86.89     32.94 o 
  -1   2  16      633.24      664.51     33.64 o 
   0   2  16       29.04       34.39     36.19 o 
   1   2  16      150.39      145.79     40.10 o 
   2   2  16      649.41      595.05     56.81 o 
   3   2  16      794.21      769.06     45.43 o 
   4   2  16      118.95      117.72     30.08 o 
   5   2  16     1095.42     1088.08     42.09 o 
   6   2  16       63.64       46.67     37.85 o 
   7   2  16      420.49      364.33     66.60 o 
 -10   3  16       74.83       70.17     61.66 o 
  -9   3  16       36.07       41.18     55.47 o 
  -8   3  16       94.11      121.94     55.48 o 
  -7   3  16       99.37      107.24     55.10 o 
  -6   3  16      342.49      364.98     48.97 o 
  -5   3  16      523.84      545.85     60.18 o 
  -4   3  16     2563.22     2355.31    129.75 o 
  -3   3  16        2.61       -5.84     40.43 o 
  -2   3  16     1774.10     1852.67     71.83 o 
  -1   3  16     1374.43     1315.39     50.62 o 
   0   3  16       32.30       48.55     48.12 o 
   1   3  16      216.79      234.09     25.53 o 
   2   3  16       27.39        7.27     25.18 o 
   3   3  16      399.25      371.58     28.63 o 
   4   3  16     1865.44     1719.82     86.93 o 
   5   3  16      291.13      334.91    109.81 o 
   6   3  16       25.51        0.00     86.02 o 
  -9   4  16       58.34       83.75     73.29 o 
  -8   4  16        0.58      -11.95     63.92 o 
  -7   4  16       75.03       71.59     52.51 o 
  -6   4  16      670.60      768.32     57.04 o 
  -5   4  16      289.51      314.15     47.45 o 
  -4   4  16      678.61      680.37     52.15 o 
  -3   4  16      268.25      303.92     44.04 o 
  -2   4  16     1096.46     1177.52     63.23 o 
  -1   4  16      236.16      241.48     45.02 o 
   0   4  16      218.13      253.26     64.23 o 
   1   4  16      260.12      233.02     20.26 o 
   2   4  16      875.24      709.67     53.53 o 
   3   4  16        3.31        4.58     73.21 o 
   4   4  16       35.58       80.53    100.66 o 
   5   4  16        0.79      -14.64    104.32 o 
  -8   5  16      269.13      322.32     58.91 o 
  -7   5  16      363.93      401.78     63.11 o 
  -6   5  16      379.20      393.44     61.45 o 
  -5   5  16      446.48      471.38     68.50 o 
  -4   5  16       15.70       18.50     50.96 o 
  -3   5  16       92.59       86.70     49.41 o 
  -2   5  16        0.64      -14.95     53.06 o 
  -1   5  16      414.26      441.45     57.61 o 
   0   5  16      926.14      900.42     95.17 o 
   1   5  16       28.11        3.66    100.66 o 
   2   5  16        5.83       47.58     93.34 o 
   3   5  16        2.07       32.03     86.93 o 
   4   5  16      178.86      198.57    122.62 o 
  -6   6  16       41.00      109.38     82.69 o 
  -5   6  16       46.29       84.65     51.12 o 
  -4   6  16       13.79       18.57     40.67 o 
  -3   6  16      693.24      693.05     77.43 o 
  -2   6  16       20.51       64.49     56.06 o 
  -1   6  16        9.35      -12.81     78.70 o 
   0   6  16        9.78       31.11     84.19 o 
   1   6  16      478.84      522.50    123.53 o 
   2   6  16      329.23      305.63    101.57 o 
  -9   0  17      867.61      943.43     75.95 o 
  -7   0  17      136.31      129.02     69.54 o 
  -5   0  17     1294.45     1278.34     71.37 o 
  -3   0  17     1242.96     1195.99     51.24 o 
  -1   0  17       87.42       83.27     67.71 o 
   1   0  17      862.70      962.65     90.59 o 
   3   0  17     4457.78     4441.72    193.99 o 
   5   0  17      271.13      235.17     77.78 o 
 -10   1  17      626.55      638.08     65.62 o 
  -9   1  17      103.70      121.70     54.67 o 
  -8   1  17      100.34      127.45     71.45 o 
  -7   1  17     1335.52     1281.66     70.40 o 
  -6   1  17      230.75      256.54     65.39 o 
  -5   1  17      421.81      440.06     52.59 o 
  -4   1  17     1095.14     1119.20     63.29 o 
  -3   1  17      367.99      378.27     40.23 o 
  -2   1  17        2.00        9.95     36.55 o 
  -1   1  17       13.35        8.65     33.65 o 
   0   1  17        1.09       10.69     49.65 o 
   1   1  17     1110.34     1195.69     56.65 o 
   2   1  17     2090.11     2049.14     39.93 o 
   3   1  17       71.91       84.85     36.82 o 
   4   1  17      942.21      923.01     64.15 o 
   5   1  17      895.43      835.10     44.76 o 
   6   1  17      396.50      483.64     47.63 o 
 -10   2  17       18.82       17.55     71.77 o 
  -9   2  17      103.91      126.43     55.34 o 
  -8   2  17     1265.75     1236.31     79.67 o 
  -7   2  17       19.54       75.62     59.54 o 
  -6   2  17     2431.46     2585.82     66.34 o 
  -5   2  17       20.03       11.30     42.30 o 
  -4   2  17      213.51      242.02     43.34 o 
  -3   2  17      143.00      154.18     40.45 o 
  -2   2  17       79.88       45.49     38.11 o 
  -1   2  17      116.79      112.39     37.54 o 
   0   2  17     2068.66     2103.98     67.54 o 
   1   2  17       26.75       24.11     49.47 o 
   2   2  17      812.52      864.17     46.42 o 
   3   2  17       86.97       76.96     34.96 o 
   4   2  17      990.04      877.51     85.10 o 
   5   2  17      168.05      142.77     38.85 o 
   6   2  17      280.70      291.72     39.20 o 
  -9   3  17      275.14      256.45     75.53 o 
  -8   3  17      604.27      586.37     65.66 o 
  -7   3  17     1514.74     1524.76     96.15 o 
  -6   3  17       51.85       31.46     46.47 o 
  -5   3  17      808.41      858.59     54.08 o 
  -4   3  17      158.50      148.43     47.76 o 
  -3   3  17        7.92       20.27     49.31 o 
  -2   3  17      420.77      370.22     50.85 o 
  -1   3  17       55.92       78.22     38.10 o 
   0   3  17      386.46      370.40     55.72 o 
   1   3  17      542.77      533.44     28.98 o 
   2   3  17      570.27      581.09     30.05 o 
   3   3  17      120.40      126.78     29.46 o 
   4   3  17      304.79      221.54     30.98 o 
   5   3  17      449.88      471.26    121.70 o 
  -8   4  17      488.87      444.93     61.38 o 
  -7   4  17       72.75       50.82     73.72 o 
  -6   4  17      205.77      204.24     65.11 o 
  -5   4  17      807.85      720.62     60.45 o 
  -4   4  17      447.65      447.52     62.08 o 
  -3   4  17       95.77      118.31     38.30 o 
  -2   4  17      649.63      614.77     61.12 o 
  -1   4  17      257.31      274.83     54.69 o 
   0   4  17        1.72       12.81     38.47 o 
   1   4  17      217.30      181.98     22.40 o 
   2   4  17        2.77       57.65     74.12 o 
   3   4  17     1485.65     1519.92    125.36 o 
   4   4  17        6.81      -18.30    130.85 o 
  -7   5  17       66.14       66.81     56.70 o 
  -6   5  17      151.72      146.98     68.50 o 
  -5   5  17        1.86      -23.53     52.80 o 
  -4   5  17      240.58      262.22     56.20 o 
  -3   5  17      476.19      465.88     51.36 o 
  -2   5  17      114.20      112.94     52.10 o 
  -1   5  17        3.47       66.19     54.66 o 
   0   5  17      106.90       42.09     91.51 o 
   1   5  17      723.29      805.26     89.68 o 
   2   5  17      757.63      883.95     85.10 o 
   3   5  17       37.41      102.49     98.83 o 
  -4   6  17       34.70      -52.17     79.15 o 
  -3   6  17       43.34       53.23     63.48 o 
  -2   6  17      219.79      241.58     60.02 o 
  -1   6  17      332.73      319.36    107.06 o 
   0   6  17      615.57      676.23     94.25 o 
  -8   0  18      646.04      713.75     75.04 o 
  -6   0  18      156.68      223.28     64.05 o 
  -4   0  18       76.52       40.26     83.27 o 
  -2   0  18     2305.22     2288.57     56.73 o 
   0   0  18     2780.81     2962.97     69.54 o 
   2   0  18        2.33       -8.24     51.24 o 
   4   0  18      531.82      460.28     84.19 o 
  -9   1  18       18.92      -10.17     66.12 o 
  -8   1  18      152.04      206.27     70.06 o 
  -7   1  18     1248.43     1334.21    151.44 o 
  -6   1  18       10.70       39.35     56.72 o 
  -5   1  18        1.65       40.26     58.56 o 
  -4   1  18      353.76      373.15     50.35 o 
  -3   1  18      243.17      238.88     51.45 o 
  -2   1  18      901.33      965.90     46.38 o 
  -1   1  18     2201.13     2335.64     81.90 o 
   0   1  18      134.35      164.40     49.06 o 
   1   1  18      906.73      915.24     46.64 o 
   2   1  18      783.88      765.68     40.02 o 
   3   1  18      312.71      289.75     55.77 o 
   4   1  18       69.04       60.86     66.56 o 
   5   1  18      422.72      466.31     48.20 o 
  -9   2  18      735.99      773.64     82.50 o 
  -8   2  18        1.86      -28.05     61.62 o 
  -7   2  18       11.03       14.51     58.22 o 
  -6   2  18       26.70       42.03     55.41 o 
  -5   2  18        5.93       26.24     51.82 o 
  -4   2  18      297.70      307.48     44.23 o 
  -3   2  18      995.09     1054.39     48.97 o 
  -2   2  18      104.13      122.66     34.25 o 
  -1   2  18       41.12       29.62     38.76 o 
   0   2  18        2.38       12.98     40.63 o 
   1   2  18     2240.81     2228.74     63.38 o 
   2   2  18       92.22       81.62     35.53 o 
   3   2  18      348.65      260.39     41.18 o 
   4   2  18       30.01       11.42     37.96 o 
   5   2  18      230.79      168.70     40.63 o 
  -8   3  18      218.71      225.83     67.60 o 
  -7   3  18        2.31       48.75     60.50 o 
  -6   3  18       72.05       57.06     72.86 o 
  -5   3  18      163.41      191.55     57.77 o 
  -4   3  18      311.46      356.19     44.80 o 
  -3   3  18      121.09      127.95     45.07 o 
  -2   3  18      235.65      287.75     60.43 o 
  -1   3  18      931.40      902.16     85.15 o 
   0   3  18      147.13      189.34     62.60 o 
   1   3  18       49.73       82.05     30.11 o 
   2   3  18      670.56      619.35     33.36 o 
   3   3  18      268.08      212.97     41.64 o 
   4   3  18        8.87       39.35    105.23 o 
  -7   4  18      323.26      359.24     62.42 o 
  -6   4  18       63.19       54.34     65.27 o 
  -5   4  18       49.71       66.77     57.82 o 
  -4   4  18       92.30       79.07     49.34 o 
  -3   4  18        3.16       19.59     43.59 o 
  -2   4  18      557.63      525.22     46.85 o 
  -1   4  18        1.25      118.66     75.41 o 
   0   4  18     1613.97     1339.82    127.65 o 
   1   4  18       64.49       43.92     94.25 o 
   2   4  18       97.02       75.04     77.78 o 
   3   4  18      164.21      172.95    119.87 o 
  -5   5  18      147.93      162.38     73.53 o 
  -4   5  18       32.89       26.38     64.41 o 
  -3   5  18      148.99      151.07     59.75 o 
  -2   5  18      689.15      686.74     65.69 o 
  -1   5  18     1263.73     1387.88     62.20 o 
   0   5  18      109.86       26.54    115.30 o 
   1   5  18      242.35      343.15    119.87 o 
  -7   0  19      195.96      200.40    115.30 o 
  -5   0  19     2235.27     2284.91     66.80 o 
  -3   0  19     2342.75     2360.86     98.83 o 
  -1   0  19      450.80      455.70     76.87 o 
   1   0  19       68.19      120.79    129.02 o 
   3   0  19     1105.50      987.35    113.47 o 
  -8   1  19        1.85      -47.09     57.45 o 
  -7   1  19      147.37      189.71     57.65 o 
  -6   1  19      402.24      405.50     56.00 o 
  -5   1  19      287.35      307.29     63.68 o 
  -4   1  19     1166.71     1301.06     63.41 o 
  -3   1  19      428.57      500.27     43.21 o 
  -2   1  19      447.68      497.40     50.56 o 
  -1   1  19      512.01      556.23     37.66 o 
   0   1  19      151.11      162.31     68.14 o 
   1   1  19      215.49      255.74     35.91 o 
   2   1  19       79.87      102.41     38.76 o 
   3   1  19       13.73      -18.88     42.49 o 
   4   1  19      153.01      131.31     48.21 o 
  -8   2  19       53.96      115.98     81.19 o 
  -7   2  19      185.67      204.55     57.54 o 
  -6   2  19      299.41      315.79     74.48 o 
  -5   2  19      166.88      193.04     50.93 o 
  -4   2  19       99.87       70.30     51.22 o 
  -3   2  19      255.31      261.03     63.69 o 
  -2   2  19     1847.24     1787.41     48.30 o 
  -1   2  19        7.00       45.26     62.62 o 
   0   2  19      248.31      214.07     59.44 o 
   1   2  19       22.30       27.81     37.07 o 
   2   2  19      126.84       94.24     35.35 o 
   3   2  19        0.50      -21.48     37.67 o 
   4   2  19      621.21      581.98    107.06 o 
  -7   3  19       68.05       69.21     91.86 o 
  -6   3  19        1.18       34.32     61.73 o 
  -5   3  19      124.60      178.07     59.80 o 
  -4   3  19      958.53      939.27     72.42 o 
  -3   3  19      538.67      530.76     55.29 o 
  -2   3  19        0.97       44.76     55.66 o 
  -1   3  19      563.02      539.39     55.92 o 
   0   3  19      256.77      261.56     48.22 o 
   1   3  19       15.69       35.79     35.23 o 
   2   3  19       77.01       65.50     32.75 o 
   3   3  19      116.06       88.76     77.78 o 
  -5   4  19      757.13      757.63     67.87 o 
  -4   4  19       47.16       42.07     54.59 o 
  -3   4  19      573.61      589.74     69.37 o 
  -2   4  19       21.01       -1.00     53.17 o 
  -1   4  19       24.73        5.48     52.94 o 
   0   4  19      417.86      507.86     93.34 o 
   1   4  19       50.10      115.30    107.98 o 
  -6   0  20      696.86      832.71     88.76 o 
  -4   0  20      199.70      192.16     93.34 o 
  -2   0  20        7.22       -9.15     57.65 o 
   0   0  20      253.05      280.01     93.34 o 
   2   0  20        1.09        2.75     85.10 o 
  -7   1  20      846.69      843.06     67.86 o 
  -6   1  20      600.34      601.60     58.88 o 
  -5   1  20       23.05        7.24     70.73 o 
  -4   1  20      449.64      467.31     60.81 o 
  -3   1  20       43.63       31.48     45.89 o 
  -2   1  20        8.70       15.79     48.59 o 
  -1   1  20      250.31      298.18     52.24 o 
   0   1  20      111.56       89.46     61.62 o 
   1   1  20       57.32       85.72     42.15 o 
   2   1  20      955.41      937.43     46.44 o 
   3   1  20      548.66      558.60     80.36 o 
  -6   2  20       64.18       84.28     58.43 o 
  -5   2  20     1023.79     1014.99     72.03 o 
  -4   2  20       19.14       22.76     55.62 o 
  -3   2  20        5.41       42.44     56.43 o 
  -2   2  20       31.67       33.44     44.63 o 
  -1   2  20      136.99      145.28     61.86 o 
   0   2  20      187.82      184.89     51.93 o 
   1   2  20     1057.76     1008.97     55.36 o 
   2   2  20       40.04       15.39     38.56 o 
  -5   3  20        0.27        4.42     56.15 o 
  -4   3  20      507.66      514.72     63.73 o 
  -3   3  20      197.82      208.63     59.75 o 
  -2   3  20       90.72      101.29     42.34 o 
  -1   3  20      131.65      105.96     51.37 o 
   0   3  20      354.27      351.61     53.12 o 
   1   3  20      515.90      487.94     48.50 o 
  -5   0  21        5.17      -21.96    130.85 o 
  -3   0  21      460.05      509.69     64.05 o 
  -1   0  21      119.26       62.22     84.19 o 
   1   0  21     2895.14     2749.77    179.35 o 
  -5   1  21        5.20      -29.50     53.69 o 
  -4   1  21       62.54      122.25     65.43 o 
  -3   1  21      264.51      278.32     46.23 o 
  -2   1  21       17.67       -3.66     30.34 o 
  -1   1  21      832.05      825.04     74.03 o 
   0   1  21      483.02      482.60     54.70 o 
   1   1  21        1.00       43.91     54.90 o 
  -4   2  21       46.20       71.81     54.44 o 
  -3   2  21       58.57       69.54     46.12 o 
  -2   2  21      967.65      939.48     42.09 o 
  -1   2  21       11.03       54.25     62.74 o 
                                                 
